# Supplementary material for: Clinical and biological clusters of sepsis patients using hierarchical clustering
Source: PLoS One. 2021 Aug 4;16(8):e0252793. doi: 10.1371/journal.pone.0252793 (PMC8336799; doi:10.1371/journal.pone.0252793)
Supplement: S1 File — (XLS) [file pone.0252793.s018.xls]

## Sheet: #LN00016
AGE	Charlson_score	Complicated_diabetes	Chronic_steroid_therapy	solid_tumor	hematological_malignancy	malnutrition	Liver_cirrhosis	COPD	Chronic_heart_failure	Chronic_kidney_disease	Nosocomial	MDRO	pulmonary	urinary_tract	bronchial	meningeal_encephalitis	Soft_tissu	surgical_abdomen	unknown_site	Streptococcus_pneumoniae	Staphylococcus_Aureus	Fungus	bacteriemia	Sex	Weight	Alcohol_abuse	Not_complicated_diabetes	HIV_AIDS_Transplant	ICU_Admission	Medical_abdomen	Miscellaneous_sites	Escherichia_coli	Other_Enterobacteriaceae	Pseudomonas_and_other_NF	Enterococcus_and_Streptococcus	Virus	Other_pathogens	Unknown_pathogen	Myocardial_dysfunction	Cardiac_arrest_before_admission	Episode_of_hyperglycemia	Episode_of_hypoglycemia	Episode_of_hyperthermia	Episode_of_hypothermia	New_atrial_fibrillation	Recurrent_atrial_fibrillation	Heart_rate	Respiratory_rate	Sodium_blood_level
79	3	0	0	0	0	0	0	0	0	0	1	0	1	0	0	0	0	0	0	0	0	0	0	0	49	0	0	0	3. scheduled surgery	0	0	0	1	0	0	0	0	0	1	0	0	0	0	0	0	0	100	15.0	135
36	.	0	0	0	0	0	0	0	0	0	0	0	1	0	0	0	0	0	0	0	0	0	0	0	45	0	0	1	1. medical	0	0	0	0	0	0	0	1	0	0	0	0	0	1	0	0	0	110	24.0	127
70	2	0	0	0	0	0	0	0	0	0	0	0	0	0	0	0	1	0	0	0	0	0	1	1	65	0	0	0	1. medical	0	0	0	0	0	1	0	0	0	0	0	0	0	1	0	0	0	110	28.0	123
54	1	0	0	0	0	0	0	0	0	0	0	0	1	0	0	0	0	0	0	0	0	0	0	1	73	0	0	0	1. medical	0	0	0	0	0	0	0	1	0	0	0	0	0	1	0	0	0	122	16.0	136
56	1	0	0	0	0	0	0	0	0	0	1	0	1	0	0	0	0	0	0	0	0	0	0	1	75	0	0	1	1. medical	0	0	0	0	0	0	0	1	0	0	0	0	0	1	0	1	0	155	36.0	129
89	4	0	0	0	0	0	0	0	0	0	0	0	0	1	0	0	0	0	0	0	0	0	0	0	54	0	0	0	1. medical	0	0	0	1	0	0	0	0	0	0	0	0	0	0	0	0	0	140	26.0	122
82	5	0	0	0	0	0	0	0	0	0	0	0	0	0	0	0	0	0	1	0	0	0	1	0	52	0	1	0	1. medical	0	0	0	1	0	0	0	0	0	0	0	0	0	0	0	0	0	105	30.0	127
39	.	1	0	0	0	0	0	0	0	0	0	0	1	0	0	0	0	0	0	0	1	0	1	1	70	1	0	0	1. medical	0	0	0	0	0	1	0	0	0	0	1	0	0	1	1	1	0	160	34.0	126
76	3	0	0	0	0	0	0	0	0	0	1	1	0	0	0	0	0	1	0	0	0	0	0	0	74	0	0	0	2. unscheduled surgery	0	0	1	0	0	0	0	0	0	0	0	0	0	0	0	0	0	110	17.0	139
77	3	0	0	0	0	1	0	0	0	0	0	0	0	1	0	0	0	0	1	0	0	0	1	0	44	0	0	0	1. medical	0	0	1	0	1	0	0	0	0	1	0	0	0	1	0	0	0	110	24.0	137
44	0	0	0	0	0	0	0	0	0	0	1	0	0	0	0	0	0	1	0	0	0	0	0	0	47	0	0	0	2. unscheduled surgery	0	0	1	0	0	0	0	0	0	0	0	0	0	0	0	0	0	115	14.0	132
62	2	0	0	0	0	0	0	0	0	0	0	0	1	0	0	0	0	0	0	0	1	0	0	1	73	0	0	0	1. medical	0	0	0	0	0	0	0	0	0	0	0	0	0	1	0	0	0	110	25.0	131
55	4	0	0	0	0	0	0	0	0	1	1	0	0	0	0	0	0	0	1	0	0	0	0	1	84	0	0	0	3. scheduled surgery	0	0	0	1	0	0	0	0	0	1	0	0	0	1	0	0	0	140	16.0	143
63	7	0	0	1	0	0	1	0	0	0	1	0	0	0	0	0	0	0	1	0	0	0	0	1	70	1	0	0	1. medical	0	0	0	1	0	0	0	0	0	0	0	0	0	0	1	0	0	96	19.0	141
69	4	0	0	1	1	0	0	0	0	0	0	0	1	0	0	0	0	0	0	1	0	0	0	1	70	1	0	0	1. medical	0	0	0	0	0	0	0	0	0	1	1	0	0	1	0	0	0	112	25.0	135
45	0	0	0	0	0	0	0	0	0	0	0	0	0	0	0	0	0	0	0	0	0	0	1	0	48	0	0	0	1. medical	0	0	0	0	0	1	0	0	0	0	1	0	0	1	0	1	0	300	48.0	152
74	4	0	0	0	0	0	0	1	0	0	0	0	1	0	0	0	0	0	0	0	0	0	0	0	65	0	0	0	1. medical	0	0	0	0	0	0	0	0	1	1	0	0	0	0	0	0	0	140	40.0	143
43	0	0	0	0	0	0	0	0	0	0	0	0	1	0	0	0	0	0	0	0	0	0	1	1	75	1	0	0	1. medical	0	0	0	1	0	0	0	0	0	0	0	0	0	1	0	1	0	170	22.0	122
20	.	0	0	0	0	0	0	0	0	0	0	0	0	1	0	0	0	0	0	0	0	0	0	1	74	0	0	0	1. medical	0	0	1	0	0	0	0	0	0	0	0	0	0	0	0	0	0	95	20.0	135
79	5	0	0	0	0	0	0	1	1	0	1	0	1	0	0	0	0	0	0	0	0	0	0	1	79	0	0	0	2. unscheduled surgery	0	0	0	0	1	0	0	0	0	1	0	0	0	0	0	1	0	150	17.0	135
59	1	0	0	0	0	0	0	0	0	0	1	0	0	0	0	0	0	0	0	0	0	0	0	1	78	1	0	0	1. medical	1	0	0	0	0	0	0	0	1	0	0	0	0	1	0	0	0	130	32.0	125
44	0	0	0	0	0	0	0	0	0	0	0	0	1	0	0	0	0	0	0	0	0	0	0	1	59	1	0	0	1. medical	0	0	0	0	0	1	0	1	0	0	0	0	0	0	0	0	0	110	32.0	137
69	3	0	0	0	0	0	0	0	0	0	1	0	0	0	0	0	0	0	0	0	0	0	0	1	50	1	1	0	1. medical	0	1	0	0	1	1	0	0	0	1	0	0	0	0	0	0	0	112	32.0	132
78	4	0	0	0	0	0	0	0	0	0	0	0	0	1	0	0	0	0	0	0	0	0	0	1	78	0	0	0	1. medical	0	0	1	0	0	0	0	0	0	0	0	0	0	0	0	0	0	120	24.0	135
72	4	0	0	0	0	0	0	0	0	0	1	0	0	0	0	0	0	0	1	0	1	0	1	0	70	0	0	0	1. medical	0	0	0	0	0	0	0	0	0	0	0	0	0	0	0	0	0	115	30.0	139
86	4	0	0	0	0	0	0	0	0	0	1	0	0	0	0	0	0	1	0	0	0	0	1	0	60	0	0	0	2. unscheduled surgery	0	0	0	0	1	0	0	0	0	1	0	0	0	0	1	0	0	135	16.0	134
62	2	0	0	0	0	0	0	0	0	0	1	1	1	0	0	0	0	0	0	0	1	0	0	1	78	0	0	0	1. medical	0	0	0	0	1	0	0	0	0	0	0	0	0	0	0	0	0	85	24.0	142
34	.	0	0	0	0	0	0	0	0	0	0	0	1	0	0	0	0	0	0	0	0	0	0	1	65	0	0	1	1. medical	0	0	0	0	0	0	0	1	0	0	0	0	0	1	0	0	0	95	24.0	134
56	4	0	0	0	0	0	1	0	0	0	0	0	1	0	0	0	0	0	0	1	0	0	0	1	53	1	0	0	1. medical	0	0	0	0	0	0	0	0	0	0	0	0	0	0	1	0	0	140	15.0	139
45	0	0	0	0	0	0	0	0	0	0	0	0	0	0	1	0	0	0	0	0	0	0	0	1	75	1	0	0	1. medical	0	0	0	0	0	0	0	0	1	0	0	0	0	0	0	0	0	84	24.0	136
72	4	0	0	0	0	0	0	0	1	0	0	1	1	0	0	0	0	0	0	0	0	0	0	1	67	0	0	0	1. medical	0	0	0	1	0	0	0	0	0	1	0	0	0	1	0	0	0	100	32.0	131
74	3	0	0	0	0	0	0	0	0	0	0	0	0	0	1	0	0	0	0	0	0	0	0	1	90	0	0	0	1. medical	0	0	0	0	0	0	0	1	0	0	0	0	0	0	0	0	0	112	21.0	135
78	4	0	0	0	0	0	0	1	0	0	0	0	0	0	1	0	0	0	0	0	0	0	0	1	72	0	0	0	1. medical	0	0	0	0	0	0	0	0	1	0	0	0	0	0	0	0	0	80	.	132
92	4	0	0	0	0	0	0	0	0	0	0	0	0	0	0	0	0	1	0	0	0	0	0	1	65	0	0	0	2. unscheduled surgery	0	0	0	0	0	0	0	0	1	1	0	0	0	0	1	0	0	96	12.0	138
77	3	0	0	0	0	0	0	0	0	0	0	0	1	0	0	0	0	0	0	0	0	0	0	1	86	0	0	0	1. medical	0	0	0	0	0	0	0	0	1	0	0	0	0	1	0	0	0	80	28.0	132
49	0	0	0	0	0	0	0	0	0	0	0	0	0	0	1	0	0	0	0	0	0	0	0	1	60	1	0	0	1. medical	0	0	0	0	0	0	0	0	1	0	0	0	0	0	0	0	0	70	23.0	135
56	2	0	0	0	0	0	0	1	0	0	0	0	1	0	0	0	0	0	0	0	0	0	0	1	83	0	0	0	1. medical	0	0	0	0	0	0	0	0	1	0	0	0	0	0	0	0	0	96	21.0	133
66	3	0	0	0	0	1	0	1	0	0	1	0	0	0	1	0	0	0	0	0	0	0	0	1	41	1	0	0	1. medical	0	0	0	0	0	0	0	0	1	0	0	0	0	0	0	0	0	105	22.0	140
30	.	0	0	0	0	0	0	0	0	0	0	0	0	0	0	1	0	0	0	1	0	0	1	1	59	0	0	0	1. medical	0	0	0	0	0	0	0	0	0	0	0	0	0	1	0	0	0	130	14.0	129
65	3	0	0	0	0	0	0	0	1	0	0	0	1	0	0	0	0	0	0	0	0	0	0	0	102	0	0	0	1. medical	0	0	0	0	0	0	0	0	1	1	0	0	0	0	0	0	0	105	26.0	137
50	7	0	0	0	0	0	0	0	0	0	0	0	1	0	0	0	0	0	0	0	0	0	0	0	60	0	0	1	1. medical	0	0	0	0	0	0	0	1	0	0	0	0	0	0	0	0	0	120	35.0	136
77	5	0	0	0	0	0	0	1	1	0	0	0	0	0	1	0	0	0	0	0	0	0	0	0	60	0	0	0	1. medical	0	0	0	0	0	0	0	0	1	1	0	0	0	0	0	0	0	90	24.0	137
72	4	0	0	0	0	0	0	1	0	0	1	1	0	0	0	0	0	1	0	0	1	0	0	1	75	0	0	0	2. unscheduled surgery	0	0	0	0	0	0	0	0	0	1	0	0	0	0	0	0	0	110	17.0	137
61	2	0	0	0	0	0	0	0	0	0	1	0	0	0	0	0	1	0	0	0	0	0	1	1	93	1	0	0	3. scheduled surgery	0	0	0	0	0	0	0	1	0	0	0	0	0	1	0	0	0	90	23.0	133
73	5	0	0	1	0	0	0	0	0	0	1	0	1	0	0	0	0	1	0	0	0	0	1	0	54	0	0	0	2. unscheduled surgery	0	0	0	0	0	0	0	1	0	0	0	0	0	0	0	0	0	125	39.0	134
59	3	0	1	1	0	0	0	0	0	0	1	1	1	0	0	0	0	0	0	0	0	0	0	0	70	0	0	0	1. medical	0	0	0	0	0	0	0	0	1	1	0	0	0	0	1	0	0	130	31.0	139
69	3	0	0	0	0	0	0	1	0	0	0	0	0	0	1	0	0	0	0	0	0	0	0	1	80	0	0	0	1. medical	0	0	0	0	0	0	0	0	1	0	0	0	0	0	0	0	0	130	30.0	134
50	1	0	0	0	0	0	0	0	0	0	0	0	1	0	0	0	0	0	0	0	0	0	0	1	54	1	0	0	1. medical	0	0	0	0	0	0	0	1	0	1	0	0	0	0	0	0	0	100	30.0	124
71	5	0	0	0	0	0	0	1	1	0	0	0	0	0	1	0	0	0	0	0	0	0	0	0	80	0	0	0	1. medical	0	0	0	0	0	0	0	0	1	1	0	0	0	0	0	0	0	125	30.0	135
75	5	1	0	0	0	0	0	0	0	0	1	1	0	0	0	0	0	1	0	0	0	0	0	0	78	0	0	0	2. unscheduled surgery	0	0	0	0	0	0	0	0	1	0	0	0	0	0	0	1	0	145	15.0	133
53	1	0	0	0	0	0	0	0	0	0	0	0	1	0	0	0	0	0	0	0	0	0	0	1	65	1	0	0	1. medical	0	0	0	0	0	0	0	0	1	0	0	0	0	0	1	0	0	120	35.0	130
70	2	0	0	0	0	0	0	0	0	0	0	0	0	1	0	0	0	0	1	0	1	0	0	0	46	0	0	0	1. medical	0	0	1	0	0	0	0	0	0	0	0	0	0	0	0	0	0	92	17.0	135
74	7	0	0	1	0	0	0	1	0	0	0	0	1	0	0	0	0	0	0	0	0	0	0	1	56	0	1	0	1. medical	0	0	0	1	0	0	0	0	0	0	0	0	0	0	1	1	0	192	12.0	139
73	4	0	0	0	0	0	0	1	0	0	0	0	0	0	1	0	0	0	0	0	0	0	0	1	83	0	0	0	1. medical	0	0	0	0	0	0	0	0	1	0	0	0	0	1	0	0	0	120	37.0	136
26	.	0	0	0	1	0	0	0	0	0	0	0	0	0	0	0	0	0	1	0	0	0	0	1	67	0	0	0	1. medical	0	0	0	0	0	0	0	0	1	0	0	0	0	1	0	1	0	150	21.0	135
77	7	1	0	0	0	0	0	0	0	1	1	0	1	0	0	0	0	0	0	0	0	0	0	1	52	1	0	0	1. medical	0	0	0	0	0	0	0	0	1	0	0	0	0	0	0	0	0	104	26.0	144
85	6	0	0	1	0	0	0	0	0	0	1	1	1	0	0	0	0	0	0	0	1	0	0	0	78	0	0	0	3. scheduled surgery	0	0	0	0	0	0	0	0	0	0	0	0	0	0	0	0	0	86	23.0	131
66	4	0	0	1	0	0	0	0	0	0	0	0	0	0	0	0	0	1	0	0	0	0	0	0	60	0	0	0	2. unscheduled surgery	0	0	0	0	0	0	0	0	1	1	0	0	0	0	1	1	0	170	16.0	144
78	4	0	0	0	0	0	0	1	0	0	0	0	0	0	1	0	0	0	0	0	0	0	0	1	95	1	0	0	1. medical	0	0	0	0	0	0	0	1	0	0	0	0	0	0	0	1	0	182	25.0	134
62	4	0	0	0	0	0	0	1	1	0	0	0	0	0	1	0	0	0	0	0	0	0	0	1	75	1	0	0	1. medical	0	0	0	0	0	0	0	1	0	1	0	0	0	0	0	0	0	82	12.0	140
57	4	0	0	0	0	0	1	0	0	0	1	1	0	0	0	0	0	0	0	0	1	0	0	0	109	1	0	0	1. medical	0	1	0	0	1	0	0	1	0	1	0	0	0	0	1	0	0	100	21.0	134
69	4	0	0	0	0	0	0	0	0	0	0	0	1	0	0	0	0	0	0	0	0	0	0	0	60	0	0	0	1. medical	0	0	0	0	0	0	0	1	0	0	0	0	0	0	1	0	0	104	25.0	143
68	2	0	0	0	0	0	0	0	0	0	0	0	0	1	0	0	0	0	0	0	0	0	0	0	100	0	0	0	2. unscheduled surgery	0	0	1	0	0	0	0	0	0	0	0	0	0	0	0	0	0	122	24.0	139
31	.	0	0	0	0	0	0	0	0	0	0	0	1	0	0	0	0	0	0	0	0	0	0	1	50	0	0	0	1. medical	0	0	0	0	0	0	0	1	0	0	0	0	0	1	0	1	0	142	36.0	133
38	.	0	0	0	0	0	0	0	0	0	0	0	1	0	0	0	0	0	1	1	0	0	1	1	40	1	0	0	1. medical	0	0	0	0	0	0	0	1	0	0	0	0	0	0	0	1	0	145	30.0	130
79	5	0	0	1	0	0	0	0	0	0	0	0	1	0	0	0	0	1	0	0	0	0	1	1	73	0	0	0	2. unscheduled surgery	0	0	0	0	1	0	0	0	0	0	1	0	0	0	1	0	0	102	27.0	141
63	3	0	0	0	0	0	0	0	1	0	1	1	0	0	0	0	0	1	0	0	0	0	0	1	88	0	0	0	2. unscheduled surgery	0	0	0	0	0	0	0	0	1	1	0	0	0	1	1	0	0	140	20.0	123
56	4	0	0	1	0	0	0	1	0	0	0	0	0	0	1	0	0	0	0	0	0	0	0	1	50	0	0	0	1. medical	0	0	0	0	0	0	0	1	0	0	0	0	0	0	0	0	0	124	25.0	137
31	.	0	0	0	0	0	0	0	0	0	0	0	0	0	0	1	0	0	0	0	0	0	0	0	85	0	0	0	1. medical	0	0	0	0	0	0	0	0	1	0	0	0	0	1	0	0	0	126	26.0	132
69	3	0	0	0	0	0	0	1	0	0	0	1	0	0	0	0	0	0	1	0	1	0	1	0	147	0	0	0	1. medical	0	0	0	0	0	1	0	0	0	0	0	0	0	1	0	1	0	170	28.0	141
75	4	0	0	0	0	0	0	1	0	0	0	0	1	0	0	0	0	0	0	1	0	0	0	1	58	0	0	0	3. scheduled surgery	0	0	0	0	0	0	0	0	0	0	0	0	0	0	0	0	0	66	17.0	132
40	.	0	0	0	0	0	1	0	0	0	0	0	0	0	0	0	0	0	1	0	0	0	1	1	76	1	0	0	1. medical	0	0	0	0	0	1	0	0	0	0	0	0	0	1	0	0	0	120	25.0	130
76	3	0	0	0	0	0	0	0	0	0	1	1	1	0	0	0	0	0	0	0	0	0	0	1	78	0	0	0	1. medical	0	0	0	1	0	0	0	0	0	0	0	0	0	1	0	0	0	120	14.0	139
48	2	0	0	1	0	0	0	0	0	0	0	0	0	0	0	0	0	1	0	0	0	0	0	0	50	0	0	0	2. unscheduled surgery	0	0	0	0	0	0	0	0	1	0	0	0	0	1	0	1	0	156	20.0	128
68	2	0	0	0	0	0	0	0	0	0	0	1	1	1	0	0	0	0	0	0	0	0	0	0	65	0	0	0	1. medical	0	0	0	1	0	0	0	0	1	0	0	0	0	0	1	0	0	116	29.0	145
76	3	0	0	0	0	0	0	0	0	0	0	0	0	0	1	0	0	0	0	0	0	0	0	1	75	0	0	0	1. medical	0	0	0	0	0	0	0	0	1	1	0	0	0	0	0	0	0	100	34.0	137
78	4	0	0	0	0	0	0	0	0	0	1	1	0	0	0	0	0	1	0	0	0	0	0	0	80	0	1	0	2. unscheduled surgery	0	0	0	0	0	0	0	0	1	0	0	0	0	1	0	0	0	120	22.0	135
26	.	0	0	0	0	0	0	0	0	0	0	0	1	0	0	0	0	0	0	0	0	0	0	0	60	0	0	0	1. medical	0	0	0	0	0	0	1	1	0	0	0	0	0	0	0	0	0	104	20.0	138
63	3	0	0	0	0	0	0	0	0	0	0	0	0	0	0	0	0	0	1	0	1	0	1	1	60	0	0	0	2. unscheduled surgery	0	0	0	0	0	0	0	0	0	0	0	0	0	0	0	0	0	122	25.0	117
87	4	0	0	0	0	0	0	0	0	0	0	0	0	1	0	0	0	0	0	0	0	0	0	0	66	0	0	0	1. medical	0	0	1	0	0	0	0	0	0	1	0	0	0	0	0	0	0	112	17.0	139
60	3	0	0	0	0	0	0	0	0	0	0	1	1	0	0	0	0	0	0	0	0	0	0	1	57	0	0	0	1. medical	0	0	0	1	0	0	0	0	0	0	0	0	0	0	0	0	0	120	15.0	149
79	4	0	0	0	0	0	0	1	0	0	1	1	0	0	0	0	0	1	0	0	0	0	1	1	80	0	0	0	3. scheduled surgery	0	0	0	0	0	1	0	1	0	0	0	0	0	0	0	0	0	100	17.0	136
80	4	0	0	0	0	0	0	0	0	0	0	0	0	0	0	0	0	0	1	0	0	0	0	1	105	1	1	0	1. medical	0	0	0	0	0	0	0	0	1	1	1	0	0	0	1	0	0	120	20.0	135
66	3	0	0	0	0	0	0	0	1	0	1	1	0	0	0	0	0	0	1	0	1	0	0	1	87	0	0	0	2. unscheduled surgery	0	0	0	0	0	0	0	0	0	0	0	0	0	0	0	0	0	104	25.0	131
70	3	0	0	0	0	0	0	1	0	0	0	0	1	0	0	0	0	0	0	0	0	0	0	1	75	0	0	0	1. medical	0	0	0	0	0	0	0	1	0	1	0	0	0	0	1	1	0	148	15.0	124
75	4	0	0	0	0	0	0	1	0	0	0	0	0	0	1	0	0	0	0	0	0	0	0	1	100	1	0	0	1. medical	0	0	0	0	0	0	0	0	1	0	0	0	0	0	0	0	0	96	14.0	133
63	3	0	0	0	0	0	0	1	0	0	1	0	1	0	0	0	0	0	0	0	0	0	0	1	62	0	0	0	3. scheduled surgery	0	0	0	0	0	0	0	0	1	0	0	0	0	0	0	0	0	102	19.0	138
82	5	0	0	0	0	0	0	0	0	0	0	0	0	1	0	0	0	1	0	0	0	0	0	0	82	0	0	0	1. medical	0	0	0	1	0	0	0	0	1	1	0	0	0	0	0	0	0	96	15.0	140
34	.	0	0	0	0	0	0	0	0	0	0	0	1	0	0	0	0	0	0	0	0	0	0	0	69	1	0	1	1. medical	0	0	0	0	0	0	0	1	0	0	0	0	0	1	0	0	0	124	33.0	130
42	2	0	0	0	0	0	0	0	0	0	0	0	0	1	0	0	0	0	0	0	0	0	0	0	58	0	1	0	1. medical	0	0	1	0	0	0	0	0	0	0	0	0	0	1	0	0	0	106	15.0	160
60	4	0	0	0	0	0	0	1	1	0	1	0	1	0	0	0	0	0	0	1	0	0	0	1	75	0	0	0	1. medical	0	0	0	0	0	0	0	1	0	1	0	0	0	0	0	0	0	124	15.0	135
76	7	0	0	1	0	0	0	1	1	0	1	0	1	0	0	0	0	0	0	0	0	0	0	1	93	1	0	0	1. medical	0	0	0	0	0	0	0	1	0	1	0	0	0	0	1	0	0	84	15.0	141
58	3	1	0	0	0	0	0	0	0	0	0	0	0	1	0	0	0	0	0	0	0	0	1	0	107	1	0	0	1. medical	0	0	1	0	0	0	0	0	0	1	0	0	0	0	0	0	0	122	19.0	113
47	2	1	0	0	0	0	0	0	0	0	1	0	0	1	0	0	0	0	0	0	0	0	0	1	87	0	0	0	1. medical	0	0	1	0	0	0	0	0	0	0	0	0	0	0	0	0	0	106	30.0	131
42	0	0	0	0	0	0	0	0	0	0	0	0	1	0	0	0	0	0	0	0	0	0	0	1	70	0	0	0	1. medical	0	0	0	0	0	0	0	0	1	0	0	0	0	0	1	0	0	80	15.0	138
67	4	0	0	1	0	0	0	0	0	0	0	0	0	1	0	0	0	0	0	0	0	0	1	1	74	0	0	0	1. medical	0	0	0	1	0	0	0	0	0	0	0	0	0	1	0	0	0	100	25.0	134
72	3	0	0	0	0	0	0	0	0	0	0	0	0	1	0	0	0	0	0	0	0	0	0	1	70	0	0	0	1. medical	0	0	0	1	0	1	0	0	0	0	0	0	0	0	0	0	0	104	16.0	143
38	.	0	0	0	0	0	0	0	0	0	0	0	1	0	0	0	0	0	1	0	0	0	1	1	91	1	0	0	1. medical	0	0	0	0	0	0	0	1	1	0	0	0	0	1	0	1	0	146	22.0	134
76	7	1	0	0	0	0	0	0	0	1	0	1	0	0	0	0	1	0	0	0	0	0	0	0	79	0	0	0	2. unscheduled surgery	0	0	0	0	0	0	0	0	1	0	0	0	0	0	1	0	0	66	14.0	128
73	3	0	0	0	0	0	0	0	0	0	0	0	0	0	0	0	0	0	1	0	0	0	0	1	80	0	0	0	1. medical	0	0	0	0	0	0	0	0	1	1	0	0	0	1	0	1	0	200	19.0	129
53	1	0	0	0	0	0	0	0	0	0	0	0	0	0	0	0	1	0	0	0	0	0	0	0	108	0	0	0	2. unscheduled surgery	0	0	0	0	0	0	0	0	1	1	0	0	0	1	0	1	0	160	16.0	136
36	.	0	0	0	0	0	0	0	0	0	0	0	0	0	0	0	0	1	0	0	0	0	0	0	55	0	0	1	1. medical	0	0	1	0	0	0	0	0	0	1	0	0	0	1	0	0	0	124	18.0	135
55	3	1	0	0	0	0	0	0	0	0	0	1	0	0	0	0	1	0	0	0	0	0	0	1	80	0	0	0	2. unscheduled surgery	0	0	0	0	0	0	0	0	1	0	0	0	0	0	0	0	0	84	20.0	137
71	3	0	0	0	0	0	0	0	0	0	0	0	0	1	0	0	0	0	0	0	0	0	0	1	70	0	0	0	2. unscheduled surgery	0	0	0	0	0	0	0	1	0	0	0	0	0	1	0	0	0	126	17.0	136
73	4	0	0	0	0	1	0	1	0	0	0	0	1	0	0	0	0	0	0	0	0	0	0	0	38	0	0	0	1. medical	0	0	0	0	1	0	0	0	0	0	0	0	0	0	0	0	0	84	32.0	145
73	5	0	0	0	0	0	0	1	0	0	1	1	0	0	0	0	0	1	0	0	0	0	0	1	77	1	1	0	2. unscheduled surgery	0	0	0	0	0	0	0	0	1	1	0	0	0	0	0	0	0	104	15.0	141
58	3	0	0	0	1	0	0	0	0	0	0	0	1	0	0	0	0	0	0	1	1	0	1	1	65	0	0	1	1. medical	0	0	0	0	0	0	0	1	1	0	0	0	0	1	0	0	0	122	25.0	136
61	4	0	0	1	0	0	0	0	0	0	0	0	0	0	0	0	0	1	0	0	0	1	1	1	92	0	0	0	2. unscheduled surgery	0	0	1	0	0	1	0	1	0	1	0	0	0	1	0	0	0	140	16.0	136
72	9	0	0	1	0	0	1	1	0	0	0	0	1	0	0	0	0	0	0	0	0	0	0	1	110	1	0	0	3. scheduled surgery	0	0	0	0	0	1	0	0	0	0	0	0	0	1	1	0	0	140	13.0	135
61	2	0	0	0	0	0	0	0	0	0	1	0	1	0	0	0	0	0	0	0	0	0	1	1	90	0	0	0	1. medical	0	0	0	0	0	1	0	1	0	0	0	0	0	0	0	0	0	106	20.0	154
81	7	0	0	1	0	0	0	0	0	0	0	0	0	1	0	0	0	0	0	0	0	0	0	0	71	0	1	0	1. medical	0	0	1	0	0	0	0	0	0	0	0	0	0	1	0	0	0	124	32.0	135
68	5	0	0	1	0	0	0	1	0	0	0	0	1	0	0	0	0	0	0	0	0	0	0	1	69	0	0	0	1. medical	0	0	0	0	0	0	0	0	1	0	0	0	0	0	0	0	0	112	22.0	133
22	.	0	0	0	0	0	0	0	0	0	0	0	1	0	0	0	0	0	0	0	0	0	0	1	60	0	0	0	1. medical	0	0	0	0	0	0	0	0	1	0	0	0	0	1	0	0	0	128	20.0	134
80	7	0	0	1	1	0	0	0	0	0	1	0	1	0	0	0	0	0	0	0	0	0	0	1	70	0	0	0	1. medical	0	0	0	0	0	0	0	1	0	0	0	0	0	0	0	0	0	100	28.0	138
78	3	0	1	0	1	0	0	0	0	0	0	0	0	0	1	0	0	0	0	0	0	0	0	1	64	0	0	0	1. medical	0	0	0	0	0	0	0	0	1	0	0	0	0	0	0	0	0	126	18.0	134
38	.	0	0	0	0	0	1	0	0	0	0	0	1	0	0	0	0	0	1	1	0	0	1	1	64	1	0	0	1. medical	0	0	0	0	0	0	0	1	0	0	0	0	0	1	0	1	0	170	15.0	136
72	4	0	0	0	0	0	0	1	0	0	1	0	0	0	0	0	0	0	0	0	1	0	0	1	57	0	0	0	3. scheduled surgery	0	1	0	0	0	0	0	0	0	0	0	0	0	1	0	0	0	124	15.0	133
55	2	0	0	0	0	0	0	1	0	0	1	0	0	0	0	0	1	0	0	0	0	0	0	1	124	0	0	0	2. unscheduled surgery	0	0	1	0	0	0	0	1	0	0	0	0	0	0	1	0	0	70	20.0	136
59	4	0	1	0	0	0	1	0	0	0	1	0	0	0	0	0	0	0	0	0	0	0	0	0	59	0	0	0	1. medical	0	1	0	0	0	0	0	1	0	0	0	0	0	1	0	1	0	150	20.0	137
36	.	0	0	0	0	0	0	0	0	0	0	0	0	1	0	0	0	0	0	0	0	0	0	1	102	0	0	0	1. medical	0	0	1	0	0	0	0	0	0	0	0	0	0	1	0	0	0	124	24.0	139
51	1	0	0	0	0	0	0	0	0	0	1	0	0	0	0	0	0	1	0	0	0	0	0	0	155	0	0	0	2. unscheduled surgery	0	0	0	0	0	0	0	0	1	1	0	0	0	0	1	0	0	120	30.0	133
40	.	0	0	0	0	0	0	1	0	0	1	0	1	0	0	0	0	0	0	0	0	0	0	0	63	0	0	0	3. scheduled surgery	0	0	0	0	0	0	0	0	1	1	1	0	0	1	0	0	0	140	35.0	137
54	1	0	0	0	0	0	0	0	0	0	0	0	0	0	0	0	0	1	0	0	0	0	1	0	65	0	0	0	2. unscheduled surgery	0	0	1	0	0	0	0	0	0	0	0	0	0	0	0	0	0	120	15.0	144
73	5	0	0	1	0	0	0	0	0	0	1	0	0	0	0	0	0	1	0	0	0	0	1	0	53	0	0	0	2. unscheduled surgery	0	0	1	0	0	0	0	0	0	1	0	0	0	0	1	0	0	108	15.0	140
56	2	0	0	0	0	0	0	0	1	0	1	0	1	0	0	0	0	0	0	0	0	0	0	1	45	1	0	0	2. unscheduled surgery	0	0	0	0	0	0	0	0	1	0	0	0	0	0	0	0	0	110	18.0	138
74	4	0	0	0	1	0	0	0	0	0	0	0	0	1	0	0	0	0	0	0	0	0	1	1	73	0	1	0	2. unscheduled surgery	0	0	1	0	0	0	0	0	0	1	0	0	0	1	0	0	0	100	17.0	137
81	7	0	1	0	0	0	0	1	1	0	0	0	0	1	0	0	0	0	0	0	0	0	0	1	74	0	1	0	1. medical	0	0	1	0	0	0	0	0	0	1	0	0	0	0	0	0	0	90	16.0	127
75	4	0	0	0	0	0	0	0	1	0	0	0	1	0	0	0	0	0	0	1	0	0	1	1	52	0	0	0	1. medical	0	0	0	0	0	0	0	0	0	1	0	0	0	0	0	0	0	100	29.0	130
86	5	0	0	0	0	0	0	0	1	0	1	0	1	0	0	0	0	0	0	0	0	0	0	0	46	0	0	0	1. medical	0	0	0	0	0	0	0	0	1	1	0	0	0	0	0	0	0	92	22.0	128
77	5	0	0	0	0	0	0	1	0	0	0	0	0	0	1	0	0	0	0	0	0	0	0	1	58	0	1	0	1. medical	0	0	0	0	0	0	0	0	1	0	0	0	0	0	0	0	0	104	28.0	136
41	0	0	0	0	0	0	0	0	0	0	1	0	1	0	0	0	0	0	0	0	0	0	0	1	72	1	0	0	1. medical	0	0	0	0	0	0	0	1	0	0	0	0	0	1	0	0	0	115	18.0	130
79	12	0	1	0	0	0	1	1	0	1	1	0	0	0	0	0	0	0	1	0	0	0	0	1	70	0	1	0	1. medical	0	0	0	0	0	0	0	1	0	0	0	0	0	0	0	0	0	110	17.0	132
59	2	0	1	0	0	0	0	1	0	0	0	0	0	0	1	0	0	0	0	0	0	0	0	0	60	1	0	0	1. medical	0	0	0	0	0	0	0	0	1	1	0	0	0	0	0	0	0	110	16.0	134
81	7	0	0	0	0	0	0	1	1	0	0	0	0	0	1	0	0	0	0	0	0	0	0	0	66	0	1	0	1. medical	0	0	0	0	0	0	0	0	1	1	0	0	0	0	0	0	0	110	11.0	134
32	.	0	0	0	0	0	0	0	0	0	0	0	0	0	0	0	0	1	0	0	0	0	0	1	165	0	0	0	2. unscheduled surgery	0	0	0	0	0	0	0	0	1	0	0	0	0	1	0	0	0	106	15.0	139
66	2	0	0	0	0	0	0	0	0	0	0	0	0	0	0	1	0	0	0	0	0	0	0	0	70	0	0	0	1. medical	0	0	0	0	0	0	1	1	0	0	0	0	0	1	0	0	0	84	23.0	132
82	5	0	1	0	0	0	0	1	0	0	0	0	0	0	1	0	0	0	0	1	0	0	0	1	60	0	0	0	1. medical	0	0	0	0	0	0	0	0	0	1	0	0	0	0	0	0	0	126	21.0	137
69	3	0	0	0	0	0	0	1	0	0	0	0	0	0	1	0	0	0	0	0	0	0	0	1	65	0	0	0	1. medical	0	0	0	0	0	0	0	1	0	0	0	0	0	0	0	0	0	100	27.0	136
28	.	0	0	0	0	0	0	0	0	0	0	0	0	0	1	0	0	0	0	0	0	0	0	0	54	0	0	0	1. medical	0	0	0	0	0	0	0	0	1	0	0	0	0	0	0	1	0	164	26.0	138
71	3	0	0	0	0	0	0	0	0	0	0	0	0	1	0	0	0	0	0	0	0	0	1	0	70	0	0	0	1. medical	0	0	1	0	0	0	0	0	0	1	0	0	0	0	0	0	0	140	25.0	127
44	0	0	0	0	0	0	0	0	0	0	0	0	1	0	0	0	0	0	0	1	0	0	0	1	66	1	0	0	1. medical	0	0	0	0	0	0	0	0	0	0	0	0	0	0	0	0	0	130	15.0	133
90	4	0	0	0	0	0	0	0	0	0	0	0	1	0	0	0	0	0	0	1	0	0	1	0	59	0	0	0	1. medical	0	0	0	0	1	0	0	0	0	0	0	0	0	0	0	0	0	122	36.0	132
60	5	0	0	0	0	0	0	1	0	1	0	1	1	0	0	0	0	0	0	0	1	0	0	1	150	1	0	0	3. scheduled surgery	0	0	0	0	0	0	0	0	0	1	0	0	0	0	1	0	0	122	18.0	140
84	4	0	0	0	0	0	0	0	0	0	0	1	1	0	0	0	0	0	0	0	0	0	0	1	74	0	0	0	3. scheduled surgery	0	0	0	1	0	0	0	0	0	1	0	0	0	0	0	0	0	120	14.0	134
86	4	0	0	0	0	0	0	0	0	0	0	0	1	0	0	0	0	0	0	1	0	0	0	0	65	0	0	0	1. medical	0	0	0	0	0	0	0	0	0	0	0	0	0	0	0	0	0	95	34.0	138
64	6	0	0	1	1	0	0	0	0	0	0	0	1	0	0	0	0	0	0	0	0	0	0	0	56	0	0	0	1. medical	0	0	0	0	0	0	0	0	1	0	0	0	0	0	0	0	0	124	20.0	130
64	5	0	0	1	0	0	0	0	0	0	0	0	0	0	0	0	0	1	0	0	0	0	1	1	70	0	1	0	1. medical	0	0	1	0	0	0	0	0	0	0	0	0	0	1	0	0	0	92	20.0	138
84	4	0	0	0	0	0	0	0	0	0	0	0	0	0	0	1	0	0	0	0	0	0	0	0	65	0	0	0	1. medical	0	0	0	0	0	0	1	1	0	0	0	0	0	0	0	0	0	104	30.0	132
77	7	1	0	1	0	0	0	0	0	0	0	1	0	0	0	0	1	0	0	0	0	0	0	0	85	0	0	0	2. unscheduled surgery	0	0	1	0	0	0	0	0	0	1	0	0	0	0	0	0	0	86	14.0	135
51	5	0	0	0	0	0	1	1	0	0	1	0	0	1	0	0	0	0	0	0	0	0	0	0	52	1	0	0	1. medical	0	0	1	1	0	0	0	0	0	0	0	0	0	0	0	0	0	104	30.0	142
68	4	1	0	0	0	0	0	0	0	0	1	1	1	1	0	0	0	0	0	0	1	0	1	0	50	0	0	0	1. medical	0	0	1	0	0	1	0	0	0	1	0	0	0	1	1	1	0	170	44.0	152
84	6	0	0	0	0	0	0	0	1	0	0	0	1	0	0	0	0	0	0	0	0	0	0	1	77	0	1	0	1. medical	0	0	0	0	0	0	0	0	1	0	0	0	0	0	0	0	0	90	16.0	133
58	1	0	0	0	0	0	0	0	0	0	1	0	1	0	0	0	0	0	0	0	0	0	0	1	66	1	0	0	1. medical	0	0	0	0	0	0	0	0	1	0	0	0	0	0	0	0	0	122	24.0	139
39	.	0	0	0	0	1	0	1	0	0	0	0	1	0	0	0	0	0	0	0	0	0	0	1	38	0	0	1	1. medical	0	0	0	0	0	0	0	1	0	0	0	0	0	0	0	0	0	96	35.0	138
64	2	0	0	0	0	0	0	0	0	0	1	0	1	0	0	0	0	0	1	1	0	0	0	1	61	1	0	0	1. medical	0	0	0	1	0	0	0	0	0	0	0	0	0	1	0	1	0	156	17.0	144
59	5	1	0	0	0	0	0	0	1	0	0	0	1	0	0	0	0	0	1	0	1	0	0	0	76	1	0	0	1. medical	0	0	0	0	0	0	0	0	0	1	0	0	0	0	1	0	0	102	14.0	147
68	2	0	0	0	0	0	0	0	0	0	0	0	1	0	0	0	0	0	0	1	0	0	0	1	52	0	0	0	1. medical	0	0	0	0	0	0	0	0	0	0	0	0	0	0	0	0	0	105	28.0	148
60	1	0	0	0	0	0	0	0	0	0	1	0	0	0	0	0	0	1	0	0	0	0	0	1	92	0	0	0	2. unscheduled surgery	0	0	0	0	0	0	0	1	0	0	0	0	0	1	0	0	0	96	20.0	141
76	3	0	0	0	0	0	0	0	0	0	1	0	1	0	0	0	0	0	0	0	1	0	0	1	69	0	0	0	1. medical	0	0	0	0	0	0	0	0	0	0	0	0	0	1	0	0	0	106	15.0	152
89	4	0	0	0	0	0	0	0	0	0	1	0	0	0	0	0	0	1	0	0	0	0	0	0	47	0	0	0	2. unscheduled surgery	0	0	0	0	0	0	0	1	0	0	0	0	0	0	0	1	0	170	17.0	136
77	3	0	0	0	0	0	0	0	0	0	0	0	0	0	0	0	0	1	0	0	0	0	0	1	87	0	0	0	2. unscheduled surgery	0	0	0	0	0	0	0	0	1	0	0	0	0	0	0	0	0	80	14.0	138
38	.	0	0	0	0	0	0	0	0	0	1	1	0	0	0	0	0	1	0	0	0	0	0	0	42	1	0	0	3. scheduled surgery	0	0	0	0	0	0	0	0	1	0	0	0	0	1	0	0	0	138	20.0	130
26	.	0	0	0	0	0	0	0	0	0	1	0	0	0	0	0	1	0	0	0	0	0	0	1	100	0	0	0	2. unscheduled surgery	0	0	0	0	1	0	0	1	0	1	0	0	0	1	0	0	0	136	25.0	136
57	1	0	0	0	0	0	0	0	0	0	1	0	1	0	0	0	0	0	0	0	0	0	0	0	70	1	0	0	1. medical	0	0	0	0	0	0	0	1	0	0	0	0	0	0	0	0	0	80	27.0	129
53	2	0	0	0	0	0	0	0	1	0	0	0	1	0	0	0	0	0	0	0	0	0	0	0	82	0	0	0	3. scheduled surgery	0	0	0	0	0	1	0	0	0	0	0	0	0	0	0	1	0	180	15.0	129
72	3	0	0	0	0	0	0	0	0	0	1	0	1	0	0	0	0	0	0	0	0	1	0	0	59	0	0	0	3. scheduled surgery	0	0	0	0	0	0	0	1	0	0	0	0	0	0	0	0	0	130	15.0	133
82	5	0	0	0	0	0	0	0	0	0	1	0	1	0	0	0	0	0	0	0	0	0	0	1	78	1	1	0	3. scheduled surgery	0	0	1	1	0	0	0	0	0	1	0	0	0	0	0	0	0	120	15.0	134
70	3	0	0	0	0	0	0	0	0	0	1	0	0	0	0	0	0	0	1	0	0	0	1	1	74	0	0	0	1. medical	0	0	0	0	0	0	0	1	0	1	0	0	0	0	0	0	0	100	16.0	134
78	8	0	0	1	0	0	1	0	0	0	1	0	1	0	0	0	0	0	0	0	0	0	0	1	74	1	0	0	2. unscheduled surgery	0	0	0	0	0	0	0	0	1	0	0	0	0	0	0	0	0	80	15.0	140
65	8	0	0	1	0	0	1	1	0	0	1	0	1	0	0	0	0	0	1	0	0	0	1	1	68	0	0	0	3. scheduled surgery	0	0	0	0	1	0	0	1	0	0	0	0	0	0	0	1	0	160	20.0	142
41	0	0	0	0	0	0	0	0	0	0	1	0	0	0	0	0	0	1	0	0	0	0	0	0	99	0	0	0	2. unscheduled surgery	0	0	0	0	0	0	0	0	1	0	0	0	0	0	0	1	0	142	16.0	131
74	3	0	0	0	0	0	0	0	0	0	1	0	0	0	0	0	0	0	1	0	1	0	0	0	73	0	0	0	1. medical	0	0	0	0	0	0	0	0	0	0	0	0	0	0	1	0	0	110	19.0	113
76	3	0	0	0	0	0	0	0	0	0	1	1	0	0	0	0	0	0	0	0	1	0	0	0	62	0	0	0	1. medical	0	1	0	0	0	0	0	0	0	0	0	0	0	1	0	0	0	86	17.0	138
61	5	1	0	0	0	0	0	0	1	0	1	0	1	1	0	0	0	0	0	0	0	0	1	1	75	0	0	0	1. medical	0	0	1	1	0	0	0	0	0	1	0	0	0	1	0	0	0	130	22.0	144
61	2	0	0	0	0	0	0	0	0	0	1	1	0	0	0	0	0	0	1	0	0	1	1	1	58	0	0	0	1. medical	0	0	0	0	0	0	0	1	0	0	0	0	0	0	0	1	0	142	26.0	134
75	3	0	0	0	0	0	0	0	0	0	0	0	0	0	0	1	0	0	0	1	0	0	1	0	61	0	0	0	1. medical	0	0	0	0	0	0	0	0	0	0	0	0	0	1	0	0	0	100	50.0	137
54	5	0	0	0	1	0	0	0	0	1	0	0	1	0	0	0	0	0	0	0	0	0	0	1	64	0	0	0	1. medical	0	0	0	0	1	0	0	0	0	0	0	0	0	1	0	0	0	120	29.0	135
75	6	0	0	0	0	0	0	0	1	1	1	0	0	0	0	0	0	1	0	0	0	0	0	1	70	0	0	0	2. unscheduled surgery	0	0	1	0	0	0	0	0	0	0	0	0	0	0	1	0	0	88	24.0	131
81	5	0	0	0	0	0	0	1	0	0	0	0	1	0	0	0	0	0	0	0	0	1	0	1	62	0	0	0	1. medical	0	0	0	0	0	0	0	1	0	0	0	0	0	0	0	0	0	126	33.0	129
82	4	0	0	0	0	0	0	0	0	0	0	0	1	0	0	0	0	0	0	0	1	0	0	0	60	0	0	0	1. medical	0	0	0	0	0	0	0	0	0	1	0	0	0	0	1	0	0	120	28.0	141
62	2	0	0	0	0	0	0	0	0	0	0	0	0	0	0	0	0	1	0	0	0	0	1	1	70	0	0	0	2. unscheduled surgery	0	0	0	0	0	0	0	1	0	1	0	0	0	1	0	0	0	136	18.0	126
37	.	0	0	0	0	0	0	0	0	0	0	0	1	0	0	0	0	0	0	0	0	0	0	1	57	0	0	0	1. medical	0	0	0	0	0	0	0	0	1	0	0	0	0	0	0	0	0	106	46.0	139
62	5	0	0	1	0	1	0	1	0	0	1	1	1	0	0	0	0	0	0	0	0	0	0	0	36	0	0	0	2. unscheduled surgery	0	0	0	0	1	0	0	0	0	0	0	0	0	0	1	0	0	140	20.0	138
42	2	0	1	0	0	0	0	0	0	1	0	0	0	0	0	0	0	0	1	0	0	1	0	0	50	0	0	0	1. medical	0	0	1	0	1	1	0	1	0	0	0	0	0	1	0	0	0	140	45.0	137
80	4	0	0	0	0	0	0	1	0	0	1	0	0	0	0	0	0	0	0	0	0	0	0	0	49	0	0	0	3. scheduled surgery	0	1	0	0	0	0	0	0	1	1	0	0	0	0	0	0	0	100	20.0	135
80	5	0	0	0	0	0	0	0	1	0	1	1	1	0	0	0	0	0	0	0	0	0	0	1	92	0	1	0	1. medical	0	0	0	0	1	0	0	0	0	0	0	0	0	0	1	0	0	120	20.0	136
73	4	0	0	0	0	0	0	0	1	0	1	0	0	0	0	0	0	0	1	0	1	0	1	1	73	0	0	0	1. medical	0	0	0	0	0	0	0	1	0	1	0	0	0	1	0	1	0	146	15.0	143
51	1	0	0	0	0	0	0	0	0	0	0	0	0	0	0	0	0	0	0	0	0	0	0	1	90	1	0	0	2. unscheduled surgery	0	1	0	0	0	0	0	0	1	0	0	0	0	1	0	0	0	92	18.0	137
33	.	0	0	0	0	0	0	0	0	0	0	0	1	0	0	0	0	0	0	0	0	0	0	1	65	0	0	0	1. medical	0	0	0	0	0	0	0	0	1	0	0	0	0	0	0	0	0	100	26.0	139
71	4	0	0	0	0	0	0	0	0	0	0	1	0	1	0	0	0	0	0	0	0	0	1	0	75	0	0	0	1. medical	0	0	0	0	1	0	0	0	0	0	0	0	0	1	0	0	0	110	15.0	122
75	7	0	0	0	0	0	1	0	0	0	0	0	0	1	0	0	0	0	0	0	0	0	1	1	88	1	1	0	1. medical	0	0	1	1	0	0	0	0	0	1	0	0	0	0	1	1	0	145	20.0	124
89	5	0	0	0	0	0	0	1	0	0	0	0	1	0	0	0	0	0	0	0	0	0	0	0	55	0	0	0	1. medical	0	0	0	0	0	0	0	0	1	0	0	0	0	0	0	0	0	86	16.0	140
67	5	1	0	0	0	0	0	0	1	0	1	0	0	0	0	0	1	0	0	0	0	0	0	0	64	0	0	0	2. unscheduled surgery	0	0	0	0	0	0	0	0	1	0	0	0	0	0	0	0	0	82	20.0	133
55	2	0	0	0	0	0	0	0	0	0	0	0	0	0	0	0	0	0	0	0	0	0	0	1	89	0	1	0	1. medical	1	0	0	0	0	0	0	0	1	0	0	0	0	0	0	0	0	96	32.0	126
37	.	0	0	0	0	0	0	1	0	0	0	0	1	0	0	0	0	0	0	0	0	0	0	0	60	0	0	0	1. medical	0	0	0	0	0	0	0	0	1	0	0	0	0	0	0	0	0	106	14.0	131
46	0	0	0	0	0	0	0	0	0	0	0	0	1	0	0	0	0	0	0	0	0	0	0	1	76	1	0	0	1. medical	0	0	0	0	0	0	0	0	1	0	0	0	0	0	0	0	0	106	17.0	135
27	.	0	0	0	0	0	0	0	0	0	0	0	1	0	0	0	0	0	0	0	0	0	0	0	53	0	0	0	1. medical	0	0	0	0	0	0	1	1	0	0	0	0	0	0	0	0	0	86	32.0	134
79	6	0	0	1	0	0	0	0	0	0	0	0	0	0	0	0	0	0	1	0	0	0	0	0	60	0	0	0	1. medical	0	0	0	0	0	0	0	0	1	0	0	0	0	0	0	0	0	100	18.0	139
57	2	0	0	0	0	0	0	1	0	0	0	0	0	0	1	0	0	0	0	0	0	0	0	1	80	0	0	0	1. medical	0	0	0	0	0	0	0	1	0	0	0	0	0	0	0	0	0	120	20.0	135
74	5	0	0	1	0	0	0	0	0	0	1	0	1	0	0	0	0	0	0	0	0	0	0	1	68	0	0	0	3. scheduled surgery	0	0	0	0	0	0	0	0	1	1	0	0	0	0	0	0	0	140	33.0	134
80	3	0	0	0	0	0	0	0	0	0	0	0	0	1	0	0	0	0	0	0	0	0	1	0	80	0	0	0	1. medical	0	0	1	0	0	0	0	0	0	0	0	0	0	0	0	0	0	102	15.0	133
85	6	1	0	0	0	0	0	0	0	0	0	1	0	0	0	0	0	0	1	0	1	0	0	0	58	0	0	0	1. medical	0	0	0	0	0	0	0	0	0	0	0	0	0	0	0	0	0	84	27.0	125
75	5	0	0	0	0	0	0	1	1	0	0	0	0	0	1	0	0	0	0	0	0	0	0	1	62	1	0	0	1. medical	0	0	0	0	0	0	0	0	1	1	0	0	0	0	0	0	0	106	13.0	132
64	2	0	1	0	0	0	0	0	0	0	1	1	0	0	0	0	0	1	0	0	1	0	0	0	68	0	0	0	2. unscheduled surgery	0	0	1	1	0	0	0	0	0	0	0	0	0	1	1	1	0	146	20.0	136
48	4	0	0	0	0	0	0	0	1	1	0	0	0	0	1	0	0	0	0	0	0	0	0	0	60	0	0	0	1. medical	0	0	0	0	0	0	0	0	1	1	0	0	0	0	1	0	0	90	33.0	141
40	.	0	0	0	0	0	1	0	0	0	0	0	1	0	0	0	0	0	0	1	0	0	0	0	48	1	1	0	2. unscheduled surgery	0	0	0	0	0	0	0	0	0	0	0	0	0	0	0	0	0	130	22.0	127
80	7	1	0	0	0	0	0	1	1	0	1	0	1	0	0	0	0	0	0	0	0	0	0	1	85	1	0	0	2. unscheduled surgery	0	0	0	0	0	0	0	0	1	0	0	0	0	0	0	0	0	60	15.0	136
71	3	0	0	0	0	0	0	0	0	0	1	0	1	0	0	0	0	0	0	0	0	0	0	1	68	0	0	0	1. medical	0	0	0	0	0	0	0	0	1	1	0	0	0	0	0	1	0	144	20.0	133
61	5	1	0	0	0	0	0	1	0	0	0	0	0	0	1	0	0	0	0	0	0	0	1	1	53	0	0	0	1. medical	0	0	0	0	0	0	0	1	0	0	0	0	0	0	0	0	0	120	25.0	132
80	4	0	0	0	0	0	0	1	0	0	1	0	1	1	0	0	0	0	0	0	0	0	0	1	59	0	0	0	1. medical	0	0	1	0	0	1	0	0	0	0	1	0	0	0	0	1	0	144	15.0	135
77	5	0	0	1	0	0	0	0	0	0	1	0	1	0	0	0	0	0	0	0	0	0	0	0	45	0	0	0	2. unscheduled surgery	0	0	0	1	0	0	0	0	0	1	0	0	0	0	1	0	0	90	24.0	134
73	3	0	0	0	0	0	0	0	0	0	1	0	0	0	0	0	0	1	0	0	0	0	1	1	80	0	0	0	2. unscheduled surgery	0	0	1	0	0	0	0	0	0	1	0	0	0	0	0	0	0	140	22.0	139
52	3	1	0	0	0	0	0	0	0	0	1	0	0	0	0	0	0	0	1	0	1	0	0	0	90	0	0	0	1. medical	0	0	0	0	0	0	0	0	0	0	0	0	0	0	0	0	0	96	16.0	139
79	3	0	0	0	0	0	0	0	0	0	1	1	1	0	0	0	0	0	0	0	1	0	0	1	67	0	0	0	2. unscheduled surgery	0	0	0	0	1	1	0	0	0	1	0	0	0	0	0	0	0	90	14.0	140
83	4	0	0	0	0	0	0	0	0	0	1	0	0	0	0	0	1	0	0	0	0	0	0	1	82	0	0	0	2. unscheduled surgery	0	0	0	0	0	0	0	0	1	0	0	0	0	0	0	0	0	100	15.0	127
67	4	0	0	0	0	0	0	1	1	0	0	0	0	0	1	0	0	0	0	1	0	0	0	1	44	0	0	0	1. medical	0	0	0	0	0	0	0	0	0	0	0	0	0	0	1	0	0	126	20.0	122
78	4	0	0	0	0	0	0	0	1	0	1	0	0	0	0	0	0	1	0	0	0	0	0	1	89	0	0	0	2. unscheduled surgery	0	0	1	1	0	1	0	0	0	0	0	0	0	0	0	0	0	102	24.0	136
73	5	0	1	0	0	0	0	1	1	0	1	0	0	0	0	0	0	1	0	0	1	0	0	1	52	0	0	0	3. scheduled surgery	0	0	0	0	0	0	0	0	0	0	0	0	0	0	1	1	0	180	27.0	133
34	.	0	0	0	0	0	0	0	0	0	0	0	1	0	0	0	0	0	0	1	0	0	0	1	75	1	0	0	1. medical	0	0	0	0	0	0	0	1	0	0	0	0	0	0	0	0	0	102	28.0	133
53	1	0	0	0	0	0	0	0	0	0	0	0	0	0	0	0	0	0	0	0	1	0	0	0	60	0	0	0	1. medical	0	1	0	0	0	0	0	0	0	0	0	0	0	1	0	0	0	104	28.0	130
49	0	0	0	0	0	0	0	0	0	0	1	1	1	0	0	0	0	0	0	0	0	0	0	0	64	0	0	0	1. medical	0	0	0	0	0	0	0	0	1	0	0	0	0	0	1	0	0	110	14.0	143
74	3	0	0	0	0	0	0	0	0	0	0	0	0	0	0	0	0	0	0	0	0	0	1	0	71	0	0	0	2. unscheduled surgery	0	1	0	1	0	1	0	0	0	0	0	0	0	0	0	0	0	130	15.0	138
77	3	0	0	0	0	0	0	0	0	0	0	0	1	0	0	0	0	0	0	0	0	0	0	0	66	0	0	0	1. medical	0	0	0	0	0	0	1	1	0	1	0	0	0	0	0	0	0	100	34.0	146
45	0	0	0	0	0	0	0	0	0	0	1	0	0	0	0	1	0	0	0	0	0	0	0	1	69	0	0	1	1. medical	0	0	0	0	0	0	0	0	1	1	0	0	0	1	0	0	0	124	24.0	133
37	.	0	1	1	1	0	0	0	0	0	0	0	1	0	0	0	0	0	0	0	0	0	0	0	60	0	0	0	1. medical	0	0	0	0	0	0	0	0	1	0	0	0	0	0	0	1	0	180	20.0	139
79	4	0	0	0	0	0	0	0	1	0	0	0	1	0	0	0	0	0	0	1	0	0	0	0	65	0	0	0	1. medical	0	0	0	0	0	0	0	0	0	1	0	0	0	0	0	1	0	145	28.0	132
46	0	0	0	0	0	0	0	0	0	0	0	0	1	0	0	0	0	0	0	1	0	0	0	0	102	0	0	0	1. medical	0	0	0	0	0	0	0	0	0	0	0	0	0	0	0	1	0	156	15.0	139
65	2	0	0	0	0	0	0	0	0	0	0	0	0	0	0	0	0	1	0	0	0	0	0	1	90	0	0	0	2. unscheduled surgery	0	0	0	0	0	0	0	0	1	0	0	0	0	0	0	0	0	138	27.0	138
50	1	0	0	0	0	0	0	0	0	0	0	0	0	0	0	0	1	0	0	0	0	0	1	0	85	0	0	0	2. unscheduled surgery	0	0	0	0	0	1	0	0	0	0	0	0	0	0	0	0	0	120	27.0	129
66	2	0	1	0	0	0	0	0	0	0	1	0	0	0	0	0	0	0	0	0	0	0	0	0	59	0	0	0	3. scheduled surgery	0	1	0	0	0	1	0	0	0	0	0	0	0	0	0	0	0	84	15.0	140
63	2	0	0	0	0	0	0	0	0	0	1	0	1	0	0	0	0	0	0	0	0	0	0	1	100	1	0	0	2. unscheduled surgery	0	0	0	0	0	0	0	1	0	1	0	0	0	0	0	0	0	70	19.0	136
47	0	0	0	0	0	0	0	0	0	0	0	0	1	0	0	0	0	0	0	1	0	0	0	0	87	0	0	0	1. medical	0	0	0	0	0	0	0	0	0	0	0	0	0	0	0	0	0	116	42.0	130
72	3	0	0	0	0	0	0	0	0	0	0	1	1	0	0	0	0	0	0	1	0	0	1	1	51	0	0	0	1. medical	0	0	0	0	0	0	0	0	0	1	0	0	0	1	0	0	0	120	38.0	131
77	5	0	0	0	0	0	0	1	1	0	0	1	1	0	0	0	0	0	0	0	0	0	0	1	80	0	0	0	1. medical	0	0	0	0	0	0	0	0	1	1	0	0	0	0	0	0	0	80	26.0	130
40	3	0	0	0	0	0	1	0	0	0	0	0	0	0	0	0	0	0	1	0	0	0	0	1	75	1	0	0	1. medical	0	0	0	0	0	0	0	0	1	1	0	0	0	0	1	0	0	140	18.0	126
66	2	0	0	0	0	0	0	0	0	0	0	0	0	0	0	0	0	0	1	0	1	0	0	0	77	0	0	0	1. medical	0	0	0	0	0	0	0	0	0	0	0	0	0	0	1	1	0	180	22.0	136
65	3	0	0	0	0	0	0	1	0	0	0	0	1	0	0	0	0	0	0	1	0	0	0	1	68	1	0	0	1. medical	0	0	0	0	0	0	0	0	0	0	0	0	0	0	0	0	0	120	26.0	126
53	3	0	0	0	0	0	0	1	0	0	0	0	0	0	0	0	0	0	1	0	0	0	0	1	148	0	1	0	1. medical	0	0	0	0	0	0	0	0	1	0	0	0	0	1	0	0	0	120	38.0	127
64	3	0	1	0	0	0	0	1	0	0	0	0	0	0	1	0	0	0	0	0	0	0	0	1	54	0	0	0	1. medical	0	0	0	0	0	0	0	0	1	0	0	0	0	0	0	0	0	106	17.0	137
78	4	0	0	0	0	0	0	0	0	0	0	0	0	0	0	0	0	1	0	0	0	0	0	0	85	0	0	0	1. medical	0	0	0	0	0	0	0	0	1	0	0	0	0	0	0	0	0	102	15.0	127
75	5	0	0	1	0	0	0	0	0	0	0	0	0	0	0	0	0	1	0	0	0	0	0	1	65	0	0	0	2. unscheduled surgery	0	0	0	0	0	0	0	0	1	0	0	0	0	0	1	0	0	86	19.0	133
73	5	0	0	1	0	0	0	0	0	0	1	1	0	0	0	0	0	1	0	0	0	0	0	0	72	0	0	0	3. scheduled surgery	0	0	0	0	0	0	0	1	0	0	0	0	0	0	0	0	0	80	16.0	129
66	4	0	0	0	0	0	0	0	0	0	0	0	0	0	0	0	0	1	0	0	0	1	0	1	95	0	1	0	2. unscheduled surgery	0	0	0	0	0	1	0	1	0	1	0	0	0	1	0	0	0	116	20.0	141
52	2	0	0	0	0	0	0	1	0	0	1	0	0	0	0	0	0	1	0	0	0	0	0	0	67	1	0	0	3. scheduled surgery	0	0	0	0	0	1	0	0	0	0	0	0	0	0	0	1	0	146	20.0	133
53	1	0	1	0	0	0	0	0	0	0	0	0	1	0	0	0	0	0	0	1	0	0	0	1	85	0	0	0	1. medical	0	0	0	0	0	0	0	0	0	1	0	0	0	1	0	1	0	160	22.0	134
76	3	0	0	0	0	0	0	0	0	0	1	0	1	0	0	0	0	0	0	0	0	0	1	1	80	0	0	0	3. scheduled surgery	0	0	0	0	0	0	0	1	0	1	0	0	0	0	0	0	0	90	20.0	136
46	0	0	0	0	0	0	0	0	0	0	0	0	0	0	0	1	0	0	0	0	0	0	0	1	85	0	0	0	1. medical	0	0	0	0	0	0	0	0	1	0	0	0	0	1	0	0	0	104	28.0	133
71	5	0	0	1	0	0	0	0	0	0	1	1	0	1	0	0	0	0	0	0	0	0	0	1	98	1	0	0	1. medical	0	0	0	1	0	0	0	0	0	0	0	0	0	0	0	0	0	80	18.0	141
45	0	0	0	0	0	0	0	0	0	0	0	0	0	0	0	0	0	1	0	0	0	0	0	1	71	0	0	0	2. unscheduled surgery	0	0	1	0	0	0	0	0	0	0	0	0	0	0	0	0	0	124	18.0	132
46	0	0	0	0	0	0	0	0	0	0	0	0	1	0	0	0	0	0	0	1	0	0	1	0	54	0	0	1	1. medical	0	0	0	0	0	0	0	1	0	0	0	0	0	1	0	0	0	124	20.0	126
58	1	0	0	0	0	0	0	0	0	0	1	0	0	0	0	0	0	1	0	0	0	0	0	0	93	0	0	0	2. unscheduled surgery	0	0	0	0	0	0	0	0	1	0	0	0	0	1	0	0	0	86	15.0	137
59	1	0	0	0	0	0	0	0	0	0	1	0	1	0	0	0	0	0	0	0	0	0	0	0	60	0	0	0	1. medical	0	0	0	0	0	0	0	0	1	0	0	0	0	1	0	0	0	120	24.0	132
47	0	0	0	0	0	0	0	0	0	0	0	0	1	0	0	0	0	0	0	1	0	0	1	1	65	0	0	0	1. medical	0	0	0	0	0	0	0	0	0	0	0	0	0	0	0	0	0	122	42.0	132
62	3	0	1	0	0	0	0	1	0	0	1	0	1	0	0	0	0	0	0	1	0	0	0	0	48	0	0	0	1. medical	0	0	0	0	0	0	0	0	0	0	0	0	0	0	0	0	0	122	26.0	132
64	4	0	0	0	0	0	0	1	0	0	1	1	1	0	0	0	0	0	0	0	0	0	0	1	80	1	1	0	1. medical	0	0	0	0	1	0	0	0	0	0	0	0	0	0	0	0	0	82	18.0	132
59	3	0	0	0	1	0	0	0	0	0	1	0	1	0	0	0	0	0	0	0	0	0	0	0	70	0	0	0	1. medical	0	0	0	0	0	0	0	0	1	0	0	0	0	0	0	0	0	102	25.0	131
75	6	0	0	0	0	0	1	0	0	0	0	0	1	0	0	0	0	1	0	0	0	0	0	1	80	0	0	0	1. medical	0	0	1	1	0	0	0	0	0	0	0	0	0	1	0	1	0	180	16.0	123
30	.	0	0	0	0	0	0	0	0	0	1	1	0	0	0	0	0	1	0	0	1	1	1	0	112	0	0	0	2. unscheduled surgery	0	0	0	0	0	0	0	1	0	0	0	0	0	1	0	0	0	122	21.0	140
78	3	0	0	0	0	0	0	0	0	0	1	0	0	0	0	0	0	0	0	0	1	0	0	0	67	0	0	0	2. unscheduled surgery	0	1	0	0	0	0	0	0	0	0	0	0	0	0	0	0	0	120	24.0	144
66	2	0	0	0	0	0	0	0	0	0	0	0	1	0	0	0	0	0	0	0	0	0	0	0	55	0	0	0	1. medical	0	0	0	0	0	0	0	1	0	0	0	0	0	1	1	0	0	120	28.0	136
71	3	0	0	0	0	0	0	0	0	0	0	0	0	0	0	0	0	0	0	0	0	0	1	0	51	0	0	0	1. medical	0	1	0	0	1	0	0	0	0	0	0	0	0	1	0	0	0	130	32.0	131
63	3	0	0	0	0	0	0	0	0	0	0	0	0	0	0	0	0	0	0	0	1	0	0	0	63	0	1	0	1. medical	0	1	0	0	0	0	0	0	0	0	0	0	0	0	0	0	0	110	32.0	127
78	6	0	1	0	0	0	1	0	0	0	0	0	0	1	0	0	0	1	1	0	0	0	1	0	60	0	0	0	1. medical	1	0	1	0	1	1	0	0	0	1	0	0	0	0	1	0	0	130	22.0	130
80	3	0	0	0	0	0	0	0	0	0	0	1	0	0	0	0	0	1	0	0	1	0	0	0	50	0	0	0	2. unscheduled surgery	0	0	0	0	0	0	0	0	0	0	0	0	0	0	1	0	0	110	15.0	134
55	1	0	0	0	0	0	0	0	0	0	0	0	1	0	0	0	0	0	0	1	0	0	0	0	85	0	0	0	1. medical	0	0	0	0	0	0	0	0	0	0	0	0	0	0	0	0	0	100	15.0	138
72	8	1	0	0	0	0	0	0	1	1	1	0	0	0	0	0	0	0	1	0	0	0	0	1	100	1	0	0	1. medical	0	0	0	0	0	1	0	0	0	1	0	0	0	0	1	1	0	170	18.0	140
76	6	0	0	0	0	0	1	0	0	0	1	0	1	0	0	0	0	0	0	0	0	0	0	0	41	1	0	0	1. medical	0	0	0	0	0	0	0	0	1	0	0	0	0	0	0	0	0	124	48.0	125
42	0	0	0	0	0	0	0	0	0	0	0	0	0	0	1	0	0	0	0	0	0	0	0	0	87	0	0	0	1. medical	0	0	0	0	0	0	0	0	1	0	0	0	0	1	0	1	0	142	30.0	140
72	4	0	0	0	0	1	0	1	0	0	0	0	0	0	1	0	0	0	0	0	0	0	0	0	42	0	0	0	1. medical	0	0	0	0	0	0	0	1	0	0	0	0	0	0	0	0	0	140	40.0	127
70	3	0	0	0	0	0	0	0	0	0	0	0	0	1	0	0	0	0	0	0	0	0	0	0	70	0	0	0	2. unscheduled surgery	0	0	1	0	0	0	0	0	0	0	0	0	0	0	0	0	0	100	20.0	138
72	4	0	0	0	0	0	0	1	0	0	1	0	1	0	0	0	0	0	0	1	0	0	0	1	65	0	0	0	1. medical	0	0	0	0	0	0	0	0	0	0	0	0	0	0	0	0	0	130	22.0	134
52	2	0	0	0	0	0	0	1	0	0	0	0	0	0	1	0	0	0	0	0	0	0	0	0	44	0	0	0	1. medical	0	0	0	0	0	0	0	0	1	0	0	0	0	0	0	0	0	122	24.0	138
79	5	0	0	1	0	0	0	0	0	0	1	1	0	0	0	0	0	1	0	0	0	0	0	1	81	0	0	0	3. scheduled surgery	0	0	0	0	0	0	0	0	1	1	0	0	0	0	0	0	0	82	17.0	137
48	3	0	0	0	0	0	1	0	0	0	0	0	0	1	0	0	0	0	0	0	0	0	1	1	75	1	0	0	1. medical	0	0	1	0	0	0	0	0	0	0	0	0	0	1	0	0	0	140	20.0	126
26	.	0	0	1	1	0	0	0	0	0	0	0	0	0	0	0	0	0	0	0	1	0	0	1	80	0	0	0	1. medical	0	1	0	0	0	0	0	0	0	0	0	0	0	1	0	0	0	104	10.0	128
75	6	0	0	0	0	0	0	1	0	1	1	0	0	0	1	0	0	0	0	0	0	0	0	1	75	0	0	0	3. scheduled surgery	0	0	0	0	0	0	0	0	1	0	0	0	0	0	1	0	0	86	20.0	133
58	1	0	0	0	0	0	0	0	0	0	1	0	0	0	0	0	0	0	1	0	1	0	0	1	60	0	0	0	3. scheduled surgery	0	0	0	0	0	0	0	0	0	0	0	0	0	0	1	1	0	144	15.0	132
29	.	0	0	0	0	0	0	0	0	0	0	0	1	0	0	0	0	0	0	0	0	0	0	1	60	1	0	0	1. medical	0	0	0	0	0	0	0	0	1	0	0	0	0	0	0	0	0	66	27.0	138
71	4	0	0	0	0	0	0	0	0	0	1	0	0	0	0	0	0	1	0	0	0	0	0	0	68	0	0	0	2. unscheduled surgery	0	0	0	0	0	0	0	0	1	1	0	0	0	0	0	0	0	110	14.0	139
77	3	0	0	0	0	0	0	0	0	0	1	0	0	0	0	0	0	1	0	0	0	1	0	1	75	0	0	0	1. medical	0	0	0	0	0	0	0	1	0	0	0	0	0	1	1	1	0	142	12.0	131
76	3	0	0	0	0	0	0	0	0	0	1	0	0	0	0	0	0	1	0	0	0	0	0	1	76	0	0	0	2. unscheduled surgery	0	0	1	0	0	0	0	0	0	0	0	0	0	0	1	0	0	140	18.0	128
78	3	0	0	0	0	0	0	0	0	0	0	0	0	0	0	0	0	1	0	0	0	0	0	1	80	1	0	0	2. unscheduled surgery	0	0	0	0	0	0	0	0	1	0	0	0	0	0	1	0	0	126	14.0	138
75	4	0	0	0	0	0	0	0	1	0	1	1	0	0	0	0	0	0	1	0	1	0	0	0	55	0	0	0	1. medical	0	0	0	0	1	0	0	0	0	0	0	0	0	0	0	0	0	74	18.0	127
84	5	0	0	0	0	0	0	0	1	0	1	0	0	0	0	0	0	1	0	0	0	0	0	0	40	0	0	0	2. unscheduled surgery	0	0	0	0	0	1	0	0	0	1	0	0	0	0	1	0	0	122	15.0	133
55	3	0	0	1	0	0	0	0	0	0	0	0	0	1	0	0	0	0	0	0	0	0	1	0	54	0	0	0	2. unscheduled surgery	0	0	1	0	0	1	0	0	0	0	0	0	0	0	0	0	0	96	20.0	128
50	2	0	0	0	0	1	0	1	0	0	0	0	1	0	0	0	0	0	0	1	0	0	0	1	46	1	0	0	1. medical	0	0	0	0	0	0	0	1	0	0	0	0	0	0	0	0	0	126	25.0	140
73	3	0	0	0	0	0	0	0	0	0	1	0	0	0	0	0	0	0	1	0	1	0	0	1	88	1	0	0	1. medical	0	0	0	0	0	0	0	0	0	0	0	0	0	1	0	0	0	122	16.0	142
75	6	1	0	0	0	0	0	0	1	0	1	0	0	0	0	0	0	0	1	0	0	0	0	0	115	0	0	0	1. medical	0	0	0	0	0	0	0	0	1	1	0	0	0	1	0	0	0	138	20.0	129
56	4	0	0	0	0	0	0	1	1	0	0	0	0	0	1	0	0	0	0	0	0	0	0	0	83	1	1	0	1. medical	0	0	0	0	0	0	0	0	1	0	0	0	0	0	0	0	0	106	24.0	135
41	0	0	0	0	0	0	0	0	0	0	0	0	1	0	0	0	0	0	0	1	0	0	1	1	58	1	0	1	1. medical	0	0	0	0	0	0	0	0	0	0	0	0	0	0	1	0	0	124	39.0	129
63	3	0	0	0	0	1	0	1	0	0	1	0	0	0	0	0	0	0	1	0	0	1	0	1	43	0	0	0	3. scheduled surgery	0	0	0	1	0	1	0	1	0	0	0	0	0	0	0	0	0	120	22.0	141
20	.	0	0	0	0	0	0	0	0	0	0	0	0	0	0	1	0	0	0	0	0	0	0	1	64	0	0	0	1. medical	0	0	0	0	0	0	0	0	1	0	0	0	0	0	0	0	0	96	18.0	129
82	5	0	0	0	0	0	0	1	0	0	1	0	1	0	0	0	0	0	0	1	0	0	0	1	60	0	0	0	1. medical	0	0	0	0	0	0	0	0	0	1	0	0	0	0	0	0	0	120	15.0	134
79	4	0	0	0	0	0	0	1	0	0	1	0	1	0	0	0	0	0	0	0	0	0	0	1	69	0	0	0	3. scheduled surgery	0	0	0	0	0	0	0	0	1	0	0	0	0	0	0	0	0	82	17.0	136
83	5	0	0	0	0	0	0	0	1	0	1	0	1	0	0	0	0	0	0	0	0	0	0	0	77	0	0	0	1. medical	0	0	0	0	0	0	0	0	1	0	0	0	0	0	0	0	0	104	20.0	137
86	5	0	0	0	0	0	0	1	0	0	0	0	0	0	1	0	0	0	0	0	0	0	0	0	38	0	0	0	1. medical	0	0	0	0	0	0	0	0	1	0	0	0	0	0	0	0	0	100	28.0	133
87	5	0	0	0	0	0	0	1	0	0	0	0	0	0	1	0	0	0	0	0	0	0	0	0	58	0	0	0	1. medical	0	0	0	0	0	0	0	0	1	0	0	0	0	0	0	0	0	120	33.0	134
76	4	0	0	0	0	0	0	1	0	0	0	0	0	0	0	0	0	0	1	0	0	0	1	0	54	0	0	0	1. medical	0	0	0	0	0	0	0	1	0	0	0	0	0	0	0	0	0	96	23.0	130
84	4	0	0	0	0	0	0	0	0	0	1	0	0	1	0	0	0	0	0	0	0	0	0	1	80	0	0	0	1. medical	0	0	1	0	0	0	0	0	0	0	0	0	0	0	1	0	0	120	18.0	136
57	3	0	0	1	0	0	0	0	0	0	1	0	0	0	0	0	0	1	0	0	0	1	0	0	52	0	0	0	2. unscheduled surgery	0	0	1	0	0	0	0	1	0	1	0	0	0	0	1	0	0	116	15.0	143
57	5	0	0	0	0	0	1	0	0	0	0	0	0	0	0	0	0	1	0	0	0	0	1	1	74	0	1	0	1. medical	0	0	0	1	0	0	0	0	0	0	0	0	0	1	0	0	0	122	28.0	135
67	2	0	0	0	0	0	0	0	0	0	1	0	0	0	0	0	0	1	0	0	0	0	0	0	72	0	0	0	2. unscheduled surgery	0	0	0	0	0	0	0	0	1	0	0	0	0	0	0	0	0	126	15.0	135
92	4	0	0	0	0	0	0	0	0	0	0	0	0	0	0	0	0	1	0	0	0	0	0	0	60	0	0	0	2. unscheduled surgery	0	0	0	0	0	0	0	0	1	0	0	0	0	0	1	0	0	104	15.0	129
84	5	0	0	0	0	0	0	0	1	0	1	0	0	0	0	0	0	1	0	0	0	0	0	1	75	0	0	0	2. unscheduled surgery	0	0	0	0	0	0	0	0	1	1	0	0	0	0	1	0	0	84	18.0	137
82	7	0	0	0	0	0	0	1	1	0	1	1	0	0	0	0	0	0	0	0	0	0	0	1	58	0	1	0	3. scheduled surgery	0	1	0	0	0	0	0	1	0	1	0	0	0	0	1	0	0	86	15.0	126
58	1	0	0	0	0	0	0	0	0	0	0	0	0	0	0	1	0	0	0	1	0	0	0	1	68	0	0	0	1. medical	0	0	0	0	0	0	0	0	0	0	0	0	0	0	0	0	0	66	16.0	131
93	6	0	1	0	0	1	0	0	0	1	0	0	0	1	0	0	0	0	0	0	0	0	0	0	39	0	0	0	1. medical	0	0	0	0	0	0	0	0	1	0	0	0	0	0	0	0	0	100	22.0	137
67	4	0	0	1	0	0	0	0	0	0	1	0	1	0	0	0	0	0	0	0	0	0	0	1	65	1	0	0	3. scheduled surgery	0	0	0	0	0	1	0	0	0	0	0	0	0	0	1	0	0	104	26.0	128
35	.	0	0	1	0	0	0	0	0	0	0	0	1	0	0	0	0	0	0	1	0	0	0	1	62	0	0	0	1. medical	0	0	0	0	0	0	0	0	0	0	0	0	0	0	0	1	0	180	14.0	137
35	.	0	0	0	0	0	1	0	0	0	0	0	0	0	0	0	0	0	1	0	1	0	0	1	60	1	0	0	1. medical	0	0	0	0	0	0	0	0	0	0	0	0	0	0	1	0	0	104	20.0	134
83	4	0	0	0	0	0	0	0	0	0	0	0	1	0	0	0	0	0	0	1	0	0	0	0	50	0	0	0	1. medical	0	0	0	0	0	0	0	0	0	0	0	0	0	0	0	0	0	104	28.0	133
58	2	0	0	0	0	0	0	1	0	0	1	0	1	0	0	0	0	0	0	0	0	0	0	1	113	0	0	0	3. scheduled surgery	0	0	0	0	0	0	0	1	0	0	0	0	0	0	0	0	0	100	17.0	138
76	3	0	0	0	0	0	0	0	0	0	1	0	0	0	0	0	0	0	0	0	0	0	0	0	80	0	0	0	1. medical	1	0	0	0	0	0	0	1	0	0	0	0	0	0	0	0	0	120	16.0	135
83	4	0	0	0	0	0	0	0	0	0	0	0	1	0	0	0	0	0	0	1	0	0	0	1	70	0	0	0	1. medical	0	0	0	0	0	0	0	0	0	0	0	0	0	0	0	0	0	86	18.0	131
76	3	0	0	0	0	0	0	0	0	0	1	0	0	0	0	0	0	1	0	0	0	0	0	1	74	0	0	0	2. unscheduled surgery	0	0	0	0	0	1	0	0	0	0	0	0	0	0	0	0	0	126	22.0	131
37	.	0	0	0	0	0	0	0	0	0	1	1	0	0	0	1	0	0	0	1	0	0	0	0	70	0	0	0	1. medical	0	0	0	0	0	0	0	0	0	0	0	0	0	0	0	0	0	86	20.0	141
53	3	0	0	1	0	0	0	0	0	0	1	0	0	0	0	0	0	1	0	0	0	0	0	0	87	0	0	0	3. scheduled surgery	0	0	0	0	0	0	0	1	0	0	0	0	0	0	0	0	0	100	17.0	134
79	4	0	0	0	0	0	0	1	0	0	1	0	1	0	0	0	0	0	0	0	0	0	0	1	70	0	0	0	3. scheduled surgery	0	0	1	0	0	0	0	0	0	0	0	0	0	0	0	0	0	104	18.0	138
56	4	0	0	0	0	0	1	0	0	0	0	0	0	0	0	0	0	0	1	0	1	1	0	0	81	1	0	0	1. medical	0	0	0	0	0	0	0	1	0	0	0	0	0	0	0	0	0	100	35.0	134
80	4	0	0	0	0	0	0	0	0	0	1	0	0	1	0	0	0	0	0	0	0	0	0	0	45	0	0	0	1. medical	0	0	0	0	0	0	0	0	1	1	0	0	0	0	1	0	0	86	16.0	172
77	4	0	0	0	0	0	0	1	0	0	0	0	1	0	0	0	0	0	0	0	0	0	0	1	95	1	0	0	1. medical	0	0	0	0	0	0	0	0	1	0	0	0	0	0	0	0	0	84	15.0	143
52	1	0	0	0	0	0	0	0	0	0	0	0	1	0	0	0	0	0	0	0	0	0	0	1	62	0	0	1	1. medical	0	0	0	0	0	1	0	0	0	0	0	0	0	1	0	0	0	126	34.0	134
84	5	0	0	0	0	0	0	1	0	0	1	1	1	0	0	0	0	0	0	0	0	0	0	0	70	0	0	0	1. medical	0	0	0	0	0	0	0	0	1	0	0	0	0	0	0	0	0	120	15.0	144
55	3	0	0	1	0	0	0	0	0	0	0	0	1	0	0	0	0	0	0	1	0	0	0	1	90	0	0	0	1. medical	0	0	0	0	0	0	0	0	0	0	0	0	0	0	0	1	0	160	18.0	132
62	6	0	0	1	0	0	0	0	1	0	1	0	0	0	0	0	0	1	0	0	0	0	0	0	72	0	1	0	2. unscheduled surgery	0	0	1	0	0	1	0	0	0	0	0	0	0	1	0	0	0	102	14.0	141
83	6	0	0	1	0	0	0	0	0	0	1	0	0	0	0	0	0	1	0	0	0	0	0	0	50	0	0	0	2. unscheduled surgery	0	0	0	0	0	0	0	0	1	0	0	0	0	0	0	1	0	142	15.0	132
81	5	0	0	0	0	0	0	1	0	0	0	0	1	0	0	0	0	0	0	0	0	0	0	0	40	0	0	0	1. medical	0	0	0	0	0	0	0	0	1	0	0	0	0	0	0	0	0	100	22.0	137
49	0	0	0	0	0	0	0	0	0	0	0	0	0	1	0	0	0	0	0	0	0	0	0	0	62	0	0	0	1. medical	0	0	1	0	0	0	0	0	0	0	0	0	0	0	0	0	0	104	19.0	137
74	5	0	0	0	0	0	0	0	1	0	0	0	0	0	0	0	1	0	0	0	1	0	1	1	103	0	1	0	1. medical	0	0	0	0	0	1	0	0	0	0	0	0	0	0	0	0	0	82	25.0	132
47	0	0	0	0	0	0	0	0	0	0	0	0	1	0	0	0	0	0	1	0	0	0	1	0	126	0	0	0	1. medical	0	0	1	0	0	0	0	1	0	1	0	0	0	0	0	0	0	96	15.0	136
80	3	0	0	0	0	0	0	0	0	0	1	0	0	0	0	0	0	0	1	0	1	0	0	0	67	0	0	0	3. scheduled surgery	0	0	0	0	0	0	0	0	0	0	0	0	0	0	0	0	0	96	15.0	131
86	5	0	0	0	0	0	0	0	0	0	0	0	0	0	0	0	0	0	0	0	0	1	1	0	59	0	1	0	2. unscheduled surgery	0	0	0	0	0	1	0	1	0	0	0	0	0	0	1	1	0	144	15.0	128
38	.	0	0	0	0	0	0	0	0	0	0	1	1	1	0	0	0	0	0	0	0	0	1	0	65	0	0	0	1. medical	0	0	1	0	0	0	0	1	0	0	0	0	0	1	0	0	0	136	29.0	134
84	7	0	0	0	0	0	0	1	1	0	1	1	1	0	0	0	0	0	0	0	1	0	0	1	80	0	1	0	1. medical	0	0	0	0	0	0	0	0	0	1	0	0	0	0	0	1	0	142	21.0	135
50	0	0	0	0	0	0	0	0	0	0	0	0	1	0	0	0	0	0	0	0	0	0	0	1	68	0	0	1	1. medical	0	0	0	0	0	0	1	1	0	0	0	0	0	0	1	0	0	80	19.0	128
77	5	0	0	0	0	0	0	0	0	0	1	1	0	0	0	0	0	0	1	0	1	0	0	1	63	1	1	0	3. scheduled surgery	0	0	0	0	0	0	0	0	0	0	0	0	0	0	0	0	0	124	16.0	130
72	6	0	0	1	0	0	0	1	0	0	1	0	0	0	0	0	1	0	0	0	0	0	0	1	90	0	0	0	3. scheduled surgery	0	0	0	0	0	1	0	0	0	0	0	0	0	0	0	0	0	82	25.0	142
89	5	0	0	0	0	0	0	1	0	0	0	0	0	0	1	0	0	0	0	0	0	0	0	1	44	0	0	0	1. medical	0	0	0	0	0	0	0	0	1	0	0	0	0	0	0	1	0	146	28.0	139
80	3	0	0	0	0	0	0	0	0	0	0	0	0	0	0	0	0	1	0	0	0	0	1	0	40	0	0	0	3. scheduled surgery	0	0	0	0	0	1	0	0	0	0	0	0	0	1	0	0	0	136	30.0	123
63	2	0	0	0	0	0	0	0	0	0	0	1	0	0	0	0	0	1	0	0	1	0	0	1	51	1	0	0	2. unscheduled surgery	0	0	0	1	0	1	0	0	0	0	0	0	0	0	1	0	0	124	15.0	129
68	5	0	0	1	0	0	0	1	0	0	1	1	0	1	0	0	0	0	0	0	0	0	1	1	56	0	0	0	1. medical	0	0	1	0	0	0	0	0	0	0	0	0	0	1	0	1	0	149	27.0	144
80	5	0	1	1	0	0	0	0	0	0	0	0	1	0	0	0	0	0	0	0	0	0	1	0	52	0	0	0	1. medical	0	0	0	0	0	1	0	0	0	0	0	0	0	0	1	0	0	100	20.0	131
80	5	0	0	0	0	0	0	0	0	0	0	0	0	1	0	0	0	0	0	0	0	0	1	0	80	0	1	0	1. medical	0	0	0	1	0	1	0	0	0	0	0	0	0	0	0	0	0	100	23.0	151
60	2	0	0	0	0	0	0	0	0	0	1	0	0	0	0	0	0	1	0	0	0	0	1	1	107	0	0	0	2. unscheduled surgery	0	0	1	0	1	0	0	0	0	0	0	0	0	0	0	0	0	102	18.0	142
44	0	0	0	0	0	0	0	0	0	0	0	0	0	0	0	1	0	0	0	1	0	0	1	1	60	0	0	1	1. medical	0	0	0	0	0	0	0	1	0	0	0	0	0	1	0	0	0	104	22.0	132
58	3	0	1	1	0	1	0	0	0	0	0	0	1	0	0	0	0	0	0	1	0	0	1	1	41	1	0	0	1. medical	0	0	0	0	0	0	0	1	0	0	0	0	0	0	0	0	0	124	27.0	130
74	4	0	0	0	0	0	0	1	0	0	1	0	1	0	0	0	0	0	0	0	0	0	0	1	99	1	0	0	3. scheduled surgery	0	0	0	0	0	0	0	0	1	1	0	0	0	0	0	1	0	144	23.0	147
69	4	0	0	0	0	0	0	1	1	0	1	0	0	0	0	0	0	1	0	0	0	0	0	1	80	0	0	0	2. unscheduled surgery	0	0	0	0	0	0	0	0	1	0	0	0	0	0	0	0	0	116	10.0	140
70	3	0	0	0	0	0	0	0	0	0	0	0	0	0	0	0	0	0	0	0	0	0	1	1	55	0	0	0	1. medical	1	0	1	0	0	0	0	0	0	0	0	0	0	0	1	0	0	106	23.0	133
45	1	0	0	0	0	0	0	1	0	0	1	0	1	0	0	0	0	0	0	0	0	0	0	1	119	1	0	0	1. medical	0	0	0	0	0	0	0	0	1	0	0	0	0	0	0	0	0	110	16.0	137
73	7	0	0	1	1	0	0	0	0	0	0	0	1	0	0	0	0	0	0	1	0	0	0	0	45	0	0	0	1. medical	0	0	0	0	0	0	0	0	0	0	0	0	0	1	0	0	0	102	36.0	131
81	7	0	0	0	0	0	0	1	1	0	0	0	1	0	0	0	0	0	0	1	0	0	0	1	69	0	1	0	1. medical	0	0	0	0	0	0	0	0	0	0	0	0	0	0	0	0	0	96	22.0	138
74	7	0	0	1	1	0	0	0	0	0	0	0	1	0	0	0	0	0	0	0	0	0	0	0	55	0	0	0	1. medical	0	0	0	0	0	0	0	0	1	0	0	0	0	0	1	0	0	102	20.0	125
80	7	0	0	1	0	0	0	1	1	0	1	0	0	0	0	0	0	0	1	0	0	0	1	1	85	0	0	0	1. medical	0	0	0	0	0	0	0	1	0	0	0	0	0	0	0	0	0	86	15.0	130
51	1	0	0	0	0	0	0	0	0	0	0	0	0	0	0	0	0	0	1	0	0	0	0	0	55	0	0	0	1. medical	0	0	0	0	0	0	0	0	1	0	0	0	0	0	0	0	0	66	11.0	138
81	4	0	0	0	0	0	0	0	0	0	1	0	0	1	0	0	0	0	0	0	0	0	0	1	73	0	0	0	1. medical	0	0	1	0	0	0	0	0	0	0	0	0	0	0	1	0	0	96	28.0	134
52	3	0	0	1	0	1	0	0	0	0	0	0	1	0	0	0	0	0	0	1	0	0	0	1	50	1	0	0	1. medical	0	0	0	0	0	0	0	0	0	0	0	0	0	1	1	0	0	136	20.0	134
59	3	0	0	1	0	0	0	0	0	0	1	0	1	0	0	0	0	0	0	0	0	0	0	1	70	0	0	0	1. medical	0	0	0	0	0	0	0	0	1	0	0	0	0	0	0	1	0	142	34.0	130
59	2	0	0	0	0	0	0	0	0	0	0	1	0	0	0	0	1	0	0	0	1	0	0	1	65	1	1	0	1. medical	0	0	0	1	0	1	0	0	0	0	0	0	0	0	0	0	0	104	24.0	145
72	3	0	0	0	0	0	0	0	0	0	0	0	0	0	0	1	0	0	0	0	0	0	0	0	55	0	0	0	1. medical	0	0	0	0	0	0	0	0	1	0	0	0	0	0	0	0	0	106	21.0	130
85	4	0	0	0	0	0	0	0	0	0	0	0	1	0	0	0	0	0	0	1	0	0	0	0	40	0	0	0	1. medical	0	0	0	0	0	0	0	0	0	0	0	0	0	0	1	0	0	82	37.0	136
70	2	0	0	0	0	0	0	0	0	0	1	0	0	0	0	0	0	0	0	0	1	0	0	1	56	1	0	0	3. scheduled surgery	0	1	0	0	0	0	0	0	0	1	0	0	0	0	1	1	0	144	20.0	131
84	5	0	0	0	0	0	0	0	0	0	0	0	0	0	0	1	0	0	0	1	0	0	0	1	52	0	1	0	1. medical	0	0	0	0	0	0	0	0	0	0	0	0	0	1	0	0	0	126	18.0	128
80	7	0	0	1	0	0	0	1	0	0	1	0	0	0	0	0	0	1	0	0	0	0	0	1	80	1	0	0	3. scheduled surgery	0	0	1	0	0	0	0	0	0	1	0	0	0	0	0	1	0	160	20.0	139
79	4	0	0	0	0	0	0	0	1	0	1	0	1	1	0	0	0	0	0	0	0	0	0	0	70	0	0	0	1. medical	0	0	0	0	0	1	0	0	1	1	1	0	0	0	0	1	0	142	20.0	130
40	.	0	0	0	0	0	0	0	0	0	1	0	0	0	0	0	0	0	1	0	0	0	1	0	92	0	0	0	2. unscheduled surgery	0	0	0	0	0	1	0	0	0	0	0	0	0	0	1	0	0	120	22.0	134
73	7	0	0	0	0	0	0	1	1	1	1	0	1	0	0	0	0	0	0	0	1	0	0	1	70	0	0	0	1. medical	0	0	0	0	1	0	0	0	0	1	0	0	0	0	1	0	0	120	20.0	125
76	9	0	0	1	0	0	1	1	0	0	0	0	0	0	0	0	1	0	0	0	0	0	0	0	82	1	0	0	2. unscheduled surgery	0	0	0	0	0	0	0	0	1	0	0	0	0	0	1	0	0	100	20.0	126
57	3	0	0	0	0	0	0	1	0	0	1	1	1	0	0	0	0	0	0	0	0	0	0	1	58	0	0	0	1. medical	0	0	0	0	0	0	0	0	1	0	0	0	0	0	0	0	0	124	15.0	132
64	3	0	0	0	0	0	0	1	0	0	0	0	1	0	0	0	0	0	0	0	0	0	0	1	66	0	0	0	1. medical	0	0	0	0	0	0	0	0	1	0	0	0	0	0	0	1	0	170	29.0	126
82	4	0	0	0	0	0	0	0	0	0	0	0	1	0	0	0	0	0	0	0	0	0	0	1	54	0	0	0	1. medical	0	0	0	0	0	0	0	0	1	0	0	0	0	0	0	0	0	100	28.0	134
42	1	0	0	0	0	0	0	0	0	0	0	0	0	0	0	1	0	0	0	0	0	0	0	0	80	0	0	1	1. medical	0	0	0	0	0	0	0	0	1	0	0	0	0	1	0	0	0	135	32.0	127
58	2	0	0	0	0	0	0	1	0	0	0	0	1	0	0	0	0	0	0	0	0	0	0	1	76	1	0	0	1. medical	0	0	0	0	0	0	0	0	1	0	0	0	0	1	0	0	0	125	20.0	137
42	0	0	0	0	0	0	0	0	0	0	1	0	0	0	0	0	0	0	1	0	0	0	0	0	70	0	0	1	1. medical	0	0	0	0	0	0	1	1	0	0	0	0	0	0	0	1	0	142	32.0	144
54	2	0	0	0	0	0	0	0	1	0	0	0	0	0	0	0	0	0	1	0	0	0	0	1	60	1	0	0	1. medical	0	0	0	0	0	0	0	0	1	1	0	0	0	0	0	0	0	130	26.0	134
77	5	0	0	0	0	0	0	1	0	0	1	0	1	0	0	0	0	0	0	0	0	0	0	1	100	0	1	0	1. medical	0	0	0	0	0	0	0	1	0	0	0	0	0	0	0	0	0	122	31.0	132
84	4	0	0	0	0	0	0	0	0	0	1	0	0	0	0	0	0	1	0	0	0	0	0	1	61	0	0	0	2. unscheduled surgery	0	0	0	0	0	0	0	0	1	0	0	0	0	0	1	0	0	124	20.0	135
66	4	0	0	0	0	0	0	1	1	0	0	0	1	0	0	0	0	0	0	0	0	0	0	1	.	0	0	0	1. medical	0	0	0	0	0	0	0	0	1	0	0	0	0	0	0	0	0	126	20.0	131
78	5	0	0	0	0	0	0	1	0	0	0	0	1	0	0	0	0	0	0	0	0	0	0	1	60	0	1	0	1. medical	0	0	0	0	0	0	0	0	1	0	0	0	0	0	0	0	0	86	28.0	136
62	3	0	0	0	0	0	0	0	0	0	1	0	0	1	0	0	0	0	0	0	0	0	0	1	82	0	1	0	1. medical	0	0	0	0	1	0	0	0	0	0	0	0	0	1	0	0	0	105	28.0	137
80	4	0	0	0	0	0	0	0	0	0	1	0	0	0	0	0	0	1	0	0	0	0	0	0	62	0	0	0	1. medical	0	0	1	0	0	0	0	1	0	0	0	0	0	1	0	0	0	130	21.0	141
57	2	0	0	0	0	0	0	0	0	0	1	0	1	0	0	0	0	0	0	0	0	0	0	0	60	1	0	0	1. medical	0	0	0	0	0	0	0	0	1	0	0	0	0	1	0	0	0	105	21.0	131
76	5	0	0	1	0	0	0	0	0	0	1	0	1	0	0	0	0	0	0	0	0	0	0	1	61	0	0	0	3. scheduled surgery	0	0	0	0	0	0	0	0	1	0	0	0	0	0	0	0	0	125	20.0	138
33	.	0	0	0	0	0	0	0	0	0	0	0	1	0	0	0	0	0	0	1	0	0	0	0	47	0	0	0	1. medical	0	0	0	0	0	0	0	0	0	0	0	0	0	1	0	0	0	120	26.0	138
39	.	0	0	0	0	0	0	0	0	0	1	0	0	0	0	0	0	1	0	0	0	0	0	1	72	0	0	0	3. scheduled surgery	0	0	0	0	0	0	0	0	1	0	0	0	0	1	0	0	0	126	22.0	131
81	5	0	0	0	0	0	0	0	0	0	0	0	0	0	0	0	0	0	1	0	0	0	0	1	90	0	0	0	1. medical	0	0	0	0	0	0	0	1	0	1	0	0	0	0	1	0	0	90	25.0	131
58	3	0	0	0	0	0	0	0	1	0	1	1	0	0	0	0	1	0	0	0	1	0	0	1	70	1	0	0	2. unscheduled surgery	0	0	0	0	0	0	0	0	0	0	0	0	0	0	1	0	0	100	17.0	135
81	6	0	0	0	0	0	0	0	0	0	1	0	0	0	0	0	0	1	0	0	0	0	0	0	100	0	1	0	2. unscheduled surgery	0	0	0	0	0	0	0	0	1	0	0	0	0	0	1	0	0	86	15.0	142
53	3	0	0	1	0	0	0	0	0	0	1	0	0	0	0	1	0	0	0	0	0	0	0	1	70	0	0	0	1. medical	0	0	0	0	0	0	0	0	1	0	0	0	0	0	0	0	0	124	20.0	130
62	3	0	0	0	0	0	0	1	0	0	1	0	0	0	0	0	0	0	1	0	0	0	0	1	59	1	0	0	1. medical	0	0	0	0	0	1	0	0	0	0	0	0	0	0	0	0	0	102	15.0	137
72	3	0	0	0	0	0	0	0	0	0	1	0	0	0	0	0	0	1	0	0	0	0	0	1	68	0	0	0	2. unscheduled surgery	0	0	1	0	0	1	0	0	0	0	0	0	0	1	0	0	0	110	16.0	141
74	5	0	0	0	0	0	0	0	1	0	1	1	0	0	0	0	0	0	1	0	1	0	0	1	85	0	1	0	1. medical	0	0	0	0	0	0	0	0	0	1	0	0	0	0	1	1	0	160	13.0	116
59	1	0	0	0	0	0	0	0	0	0	1	0	0	0	0	0	0	0	0	0	0	0	0	1	100	0	0	0	3. scheduled surgery	0	1	0	0	0	0	0	0	1	0	0	0	0	0	0	0	0	80	18.0	132
76	3	0	0	0	0	0	0	0	0	0	1	0	0	0	0	0	0	1	0	0	0	0	0	1	95	0	0	0	2. unscheduled surgery	0	0	1	0	0	0	0	0	0	1	0	0	0	0	0	0	0	102	31.0	134
52	3	1	0	0	0	0	0	0	0	0	1	0	1	0	0	0	0	0	0	0	1	0	0	0	87	0	0	0	1. medical	0	0	0	0	0	0	0	0	0	0	0	0	0	1	0	0	0	122	24.0	128
74	4	0	0	0	0	0	0	1	0	0	0	0	1	0	0	0	0	0	0	0	0	0	0	1	60	0	0	0	1. medical	0	0	0	0	0	0	0	0	1	0	0	0	0	0	1	1	0	215	31.0	138
69	3	0	0	0	0	0	0	0	0	0	1	0	0	0	0	0	1	0	0	0	0	0	0	1	68	1	1	0	2. unscheduled surgery	0	0	0	0	1	0	0	0	0	0	0	0	0	0	1	0	0	100	18.0	132
55	1	0	0	0	0	0	0	0	0	0	1	0	1	0	0	0	0	0	0	1	0	0	0	1	84	1	0	0	1. medical	0	0	0	0	0	0	0	0	0	0	0	0	0	0	0	0	0	110	23.0	133
68	3	0	0	0	0	0	0	1	0	0	0	0	0	0	1	0	0	0	0	0	0	0	0	0	70	1	0	0	1. medical	0	0	0	0	0	0	0	0	1	0	0	0	0	0	0	0	0	95	27.0	136
60	1	0	0	0	0	0	0	0	0	0	0	0	1	0	0	0	0	0	0	0	0	0	0	0	100	0	0	0	1. medical	0	0	0	0	0	0	0	0	1	0	0	0	0	0	0	0	0	120	22.0	127
83	5	0	0	0	0	0	0	0	0	0	0	1	1	0	0	0	0	0	0	1	1	0	0	0	66	0	1	0	1. medical	0	0	0	0	0	0	0	0	0	0	0	0	0	0	1	0	0	80	15.0	140
65	3	0	0	0	0	0	0	0	0	0	1	0	0	0	0	0	1	0	0	0	0	0	0	0	74	0	0	0	2. unscheduled surgery	0	0	0	0	0	0	0	0	1	0	0	0	0	1	0	0	0	90	15.0	134
57	2	0	0	0	0	0	0	0	0	0	1	1	1	0	0	0	0	0	0	0	1	0	0	1	75	0	0	0	1. medical	0	0	0	0	1	0	0	0	0	0	0	0	0	0	0	0	0	90	20.0	136
72	3	0	0	0	0	0	0	0	0	0	0	0	0	0	0	0	0	1	0	0	0	0	0	1	89	0	0	0	2. unscheduled surgery	0	0	0	0	0	0	0	0	1	0	0	0	0	1	0	0	0	100	20.0	145
81	7	0	0	0	0	0	0	0	1	0	1	0	1	0	0	0	0	0	0	0	0	0	0	1	80	0	1	0	1. medical	0	0	0	0	0	0	0	0	1	1	0	0	0	1	0	0	0	100	18.0	131
65	3	0	0	0	0	0	0	1	0	0	1	0	0	0	0	0	0	1	0	0	0	0	0	1	65	0	0	0	3. scheduled surgery	0	0	0	0	0	0	0	0	1	1	0	0	0	1	0	0	0	120	20.0	146
50	2	0	0	0	0	0	0	0	0	0	1	0	0	0	0	0	1	0	0	0	0	0	0	1	71	0	0	0	1. medical	0	0	0	0	0	1	0	1	0	0	0	0	0	0	0	1	0	160	30.0	133
65	4	0	0	1	0	0	0	0	0	0	0	0	0	0	0	0	0	1	0	0	0	0	0	0	85	0	0	0	2. unscheduled surgery	0	0	0	0	0	0	0	0	1	0	0	0	0	0	0	0	0	84	18.0	143
85	5	0	0	0	0	0	0	0	0	0	1	0	1	0	0	0	0	0	0	0	0	0	0	0	65	0	0	0	1. medical	0	0	0	0	0	0	0	0	1	0	0	0	0	0	1	0	0	82	35.0	126
54	6	1	0	0	0	0	0	0	1	1	1	0	0	0	0	0	1	0	0	0	1	0	0	0	74	0	0	0	2. unscheduled surgery	0	0	0	0	0	0	0	0	0	1	0	0	0	0	0	0	0	64	14.0	137
84	5	0	0	0	0	0	0	1	0	0	0	0	0	0	1	0	0	0	0	0	0	0	0	0	80	0	0	0	1. medical	0	0	0	0	0	0	0	1	0	0	0	0	0	0	0	0	0	86	21.0	142
46	1	0	0	0	0	1	0	1	0	0	1	0	1	0	0	0	0	0	0	0	0	0	0	1	45	1	0	0	1. medical	0	0	0	0	0	0	0	1	0	0	0	0	0	0	1	0	0	120	25.0	116
77	3	0	0	0	0	0	0	0	0	0	1	0	0	1	0	0	0	0	0	0	0	0	1	1	85	0	0	0	2. unscheduled surgery	0	0	0	0	1	0	0	0	0	0	0	0	0	0	1	1	0	160	34.0	127
82	7	0	0	0	0	0	0	0	1	1	1	0	0	0	0	0	0	0	0	0	0	0	1	0	60	0	0	0	1. medical	0	1	0	0	0	0	0	1	0	1	0	0	0	0	0	0	0	102	12.0	125
70	4	0	0	0	0	0	0	1	1	0	1	0	0	0	1	0	0	0	0	0	0	0	0	1	55	0	0	0	1. medical	0	0	0	0	0	0	0	1	0	1	0	0	0	0	0	0	0	84	25.0	137
82	5	0	0	0	0	0	0	0	0	0	1	0	0	0	0	0	0	1	0	0	0	0	0	1	85	0	0	0	2. unscheduled surgery	0	0	1	0	0	1	0	0	0	0	0	0	0	0	0	0	0	98	23.0	137
64	3	0	0	0	0	0	0	1	0	0	1	0	0	0	0	0	0	0	1	0	0	0	0	1	88	1	0	0	3. scheduled surgery	0	0	0	0	0	0	0	0	1	0	0	0	0	0	0	0	0	86	20.0	138
54	1	0	0	0	0	0	0	0	0	0	1	0	0	0	0	1	0	0	0	1	0	0	0	1	72	0	0	0	1. medical	0	0	0	0	0	0	0	0	0	0	0	0	0	0	0	0	0	140	20.0	142
70	6	0	0	0	0	0	0	0	0	1	1	0	1	0	0	0	0	0	0	0	0	0	0	1	68	0	0	0	2. unscheduled surgery	0	0	1	0	1	1	0	0	0	0	0	0	0	0	0	0	0	84	21.0	133
48	1	0	0	0	0	0	0	1	0	0	1	0	1	0	0	0	0	0	0	0	1	0	0	1	70	0	0	0	1. medical	0	0	0	0	0	0	0	0	0	0	0	0	0	0	0	0	0	104	16.0	141
79	6	0	0	0	0	0	0	0	1	1	0	0	1	0	0	0	0	0	0	0	0	0	0	1	80	0	0	0	1. medical	0	0	0	0	0	0	0	0	1	1	0	0	0	0	1	0	0	140	26.0	134
85	4	0	0	0	0	0	0	0	0	0	0	0	0	0	0	0	0	1	0	0	0	0	0	0	65	0	0	0	2. unscheduled surgery	0	0	0	0	0	0	0	0	1	0	0	0	0	0	0	0	0	88	21.0	134
55	3	0	0	0	0	0	0	0	0	1	0	0	1	0	0	0	0	0	0	0	0	0	0	0	56	0	0	0	1. medical	0	0	0	0	0	0	0	0	1	0	0	0	0	0	1	0	0	104	26.0	144
78	3	0	0	0	0	0	0	0	0	0	0	0	0	0	0	0	0	0	1	0	1	0	0	1	70	0	0	0	1. medical	0	0	0	0	0	0	0	0	0	0	0	0	0	0	1	1	0	164	20.0	132
40	0	0	0	0	0	0	0	0	0	0	0	0	1	0	0	0	0	0	0	0	0	0	0	1	63	1	0	0	1. medical	0	0	0	0	0	1	0	0	0	0	0	0	0	0	0	0	0	120	16.0	124
62	3	0	0	0	0	0	0	0	0	0	0	0	0	0	0	0	0	0	1	0	0	0	0	0	64	0	1	0	1. medical	0	0	0	0	0	1	0	0	0	0	0	0	0	0	0	0	0	122	15.0	135
83	6	0	0	0	0	0	0	0	1	0	1	0	1	0	0	0	0	0	0	0	0	0	0	0	80	0	1	0	1. medical	0	0	0	0	0	0	0	0	1	1	0	0	0	0	0	0	0	98	32.0	128
73	4	0	0	0	0	0	0	0	1	0	0	0	0	0	0	0	0	1	0	0	0	0	0	1	100	0	0	0	2. unscheduled surgery	0	0	1	0	0	0	0	0	0	0	0	0	0	0	1	0	0	120	20.0	132
65	2	0	0	0	0	0	0	0	0	0	1	0	0	0	0	0	0	1	0	0	0	0	0	1	100	0	0	0	2. unscheduled surgery	0	0	0	0	0	0	0	0	1	1	0	0	0	1	0	1	0	146	20.0	133
78	5	0	0	0	0	0	0	1	0	0	1	0	1	0	0	0	0	0	0	0	0	0	0	1	70	1	1	0	3. scheduled surgery	0	0	0	1	0	1	0	0	0	1	0	0	0	0	0	0	0	102	34.0	133
76	4	0	0	0	0	0	0	0	0	0	0	0	1	0	0	0	0	0	0	0	0	0	0	1	75	0	0	0	1. medical	0	0	0	0	0	0	0	0	1	0	0	0	0	0	0	0	0	100	21.0	135
44	3	0	0	0	0	0	0	0	0	1	1	1	0	0	0	0	0	1	0	0	0	0	0	0	120	0	0	0	2. unscheduled surgery	0	0	0	0	0	0	0	0	1	0	0	0	0	0	0	0	0	94	30.0	135
48	2	0	0	1	0	0	0	0	0	0	1	0	1	0	0	0	0	0	0	0	0	0	0	1	67	0	0	0	1. medical	0	0	0	0	0	0	0	0	0	0	0	0	0	0	1	0	0	112	21.0	128
47	0	0	0	0	0	0	0	0	0	0	1	0	0	0	0	0	0	1	0	0	0	0	0	1	90	0	0	0	3. scheduled surgery	0	0	1	1	0	0	0	1	0	0	0	0	0	0	0	1	0	156	47.0	133
83	7	0	0	0	0	0	0	0	1	1	1	1	0	0	0	0	0	0	0	0	0	0	1	0	48	0	0	0	3. scheduled surgery	0	1	0	0	0	0	0	1	0	1	0	0	0	0	0	0	0	76	15.0	136
47	0	0	0	0	0	0	0	0	0	0	1	1	1	0	0	0	0	0	0	0	0	0	0	1	72	0	0	0	1. medical	0	0	0	0	0	0	1	1	0	0	0	0	0	1	0	1	0	160	34.0	137
82	5	0	0	0	0	0	0	0	1	0	0	0	1	0	0	0	0	0	0	0	0	0	0	0	55	0	0	0	1. medical	0	0	0	0	0	0	0	0	1	1	0	0	0	0	0	0	0	84	18.0	137
55	1	0	0	0	0	0	0	0	0	0	0	1	0	0	0	0	0	0	1	0	1	0	0	1	62	0	0	0	1. medical	0	0	0	0	0	0	0	1	0	0	0	0	0	0	0	0	0	98	19.0	129
77	4	0	0	0	0	0	0	0	1	0	1	0	1	0	0	0	0	0	0	0	0	0	0	1	84	0	0	0	3. scheduled surgery	0	0	0	0	0	0	0	0	1	1	0	0	0	0	0	0	0	88	15.0	140
51	1	0	0	0	0	0	0	0	0	0	0	0	0	0	0	0	0	1	0	0	0	0	0	0	65	0	0	0	2. unscheduled surgery	0	0	0	0	0	0	0	0	1	0	0	0	0	0	0	1	0	150	20.0	139
44	0	0	0	0	0	0	0	0	0	0	1	0	0	0	0	0	0	1	0	0	0	0	0	0	50	0	0	0	2. unscheduled surgery	0	0	0	0	0	0	0	0	1	0	0	0	0	0	1	1	0	142	22.0	141
85	4	0	0	0	0	0	0	0	0	0	1	0	0	1	0	0	0	0	0	0	0	0	0	1	86	0	0	0	3. scheduled surgery	0	0	1	0	0	0	0	0	0	1	0	0	0	0	1	0	0	82	15.0	130
85	5	0	0	0	0	0	0	1	0	0	1	0	1	1	0	0	0	0	0	0	1	0	1	0	66	0	0	0	2. unscheduled surgery	0	0	1	0	0	0	0	0	0	1	0	0	0	1	0	0	0	132	13.0	136
66	2	0	0	0	0	0	0	0	0	0	0	0	0	0	0	0	0	1	0	0	0	0	0	1	70	0	0	0	2. unscheduled surgery	0	0	0	0	0	0	0	0	1	0	0	0	0	0	1	0	0	110	15.0	133
71	8	1	0	1	0	0	0	1	0	0	1	0	0	0	1	0	0	0	0	0	0	0	0	1	90	0	0	0	2. unscheduled surgery	0	0	0	0	0	0	0	0	1	0	0	0	0	0	0	0	0	98	14.0	138
82	4	0	0	0	0	0	0	0	0	0	1	0	0	0	0	0	0	1	0	0	0	0	0	0	64	0	0	0	2. unscheduled surgery	0	0	0	0	0	0	0	0	1	1	0	0	0	0	0	0	0	80	30.0	137
77	6	1	0	0	0	0	0	0	1	0	1	0	0	0	0	0	0	0	0	0	0	0	0	1	97	0	0	0	1. medical	0	1	0	0	0	1	0	0	0	0	0	0	0	0	0	0	0	78	18.0	127
76	3	0	0	0	0	0	0	0	0	0	1	0	0	0	0	0	0	1	0	0	0	0	0	0	80	0	0	0	3. scheduled surgery	0	0	0	0	0	0	0	0	1	0	0	0	0	0	1	0	0	132	20.0	139
79	3	0	0	0	0	0	0	0	0	0	1	0	1	0	0	0	0	0	0	0	0	0	0	0	70	0	0	0	1. medical	0	0	0	0	0	0	0	0	1	0	0	0	0	0	0	0	0	84	27.0	129
80	5	0	0	0	1	0	0	0	0	0	1	0	0	0	0	0	0	0	1	0	1	0	1	0	70	0	0	0	1. medical	0	0	0	0	0	1	0	0	0	0	0	0	0	0	0	0	0	116	13.0	140
72	3	0	0	0	0	0	0	0	0	0	0	0	0	0	0	0	0	0	0	0	0	0	1	1	70	0	0	0	1. medical	0	0	0	0	0	1	0	0	0	0	0	0	0	0	0	0	0	100	20.0	140
71	3	0	0	0	0	0	0	0	0	0	1	0	0	0	0	0	0	1	0	0	0	0	0	0	85	0	0	0	2. unscheduled surgery	0	0	0	0	0	0	0	0	1	0	0	0	0	1	0	1	0	160	21.0	132
75	5	0	0	1	0	0	0	0	0	0	1	0	0	0	0	0	0	1	0	0	0	0	0	0	64	0	0	0	2. unscheduled surgery	0	0	0	0	0	0	0	0	1	0	0	0	0	0	1	0	0	138	15.0	133
82	5	0	0	0	0	0	0	0	0	0	0	0	0	1	0	0	0	0	0	0	0	0	0	1	70	0	0	0	2. unscheduled surgery	0	0	1	0	0	0	0	0	0	0	0	0	0	0	1	0	0	110	47.0	142
72	7	1	0	0	0	0	0	0	0	1	0	0	0	0	0	0	0	0	0	0	0	0	0	0	70	0	0	0	3. scheduled surgery	0	1	0	1	0	0	0	0	0	0	0	0	0	0	0	0	0	96	14.0	129
61	6	1	0	0	0	0	0	0	0	1	1	1	0	0	0	0	0	1	0	0	0	0	1	1	66	0	0	0	2. unscheduled surgery	0	0	0	0	0	0	0	1	0	0	0	0	0	1	0	1	0	154	16.0	134
86	4	0	0	0	0	0	0	0	0	0	0	1	1	0	0	0	0	0	0	1	0	0	0	0	48	0	0	0	1. medical	0	0	0	0	0	0	0	0	0	0	0	0	0	1	1	1	0	160	26.0	132
84	4	0	0	0	0	0	0	0	0	0	1	0	1	0	0	0	0	0	0	0	0	0	0	0	63	0	0	0	1. medical	0	0	0	0	0	0	0	1	0	0	0	0	0	0	1	0	0	140	15.0	128
77	6	0	0	1	0	0	0	1	0	0	0	0	0	1	0	0	0	0	0	0	0	0	1	1	46	0	0	0	1. medical	0	0	1	0	0	0	0	0	0	0	0	0	0	0	1	0	0	102	32.0	127
71	3	0	0	0	0	0	0	0	0	0	0	0	0	0	0	1	0	0	1	0	1	0	1	0	67	0	0	0	1. medical	0	0	0	0	0	0	0	1	0	0	0	0	0	0	0	0	0	140	27.0	130
80	8	1	0	0	0	0	0	0	1	1	1	1	0	1	0	0	0	0	0	0	0	0	0	1	75	0	0	0	1. medical	0	0	1	0	0	0	0	0	0	1	0	0	0	0	0	0	0	58	16.0	131
69	3	0	0	0	0	0	0	0	0	0	0	0	1	0	0	0	0	0	0	1	0	0	1	1	80	0	1	0	1. medical	0	0	0	0	0	0	0	0	0	0	0	0	0	0	0	1	0	170	42.0	136
49	1	0	0	0	0	0	0	0	1	0	0	0	0	0	0	0	0	0	0	0	0	0	0	1	70	1	0	0	2. unscheduled surgery	0	1	0	0	0	0	0	0	1	1	0	0	0	0	0	0	0	126	19.0	125
79	6	0	0	1	0	0	0	0	1	0	1	0	0	0	0	0	0	1	0	0	0	0	0	0	60	0	0	0	3. scheduled surgery	0	0	0	0	0	0	0	0	1	0	0	0	0	0	0	0	0	102	31.0	132
64	2	0	0	0	0	0	0	0	0	0	1	1	0	0	0	0	0	0	0	0	0	0	0	1	86	0	0	0	1. medical	0	1	0	1	0	0	0	0	0	1	0	0	0	0	1	0	0	120	16.0	131
80	5	0	0	0	0	0	0	0	1	0	1	0	1	0	0	0	0	0	0	0	0	0	0	1	80	0	1	0	1. medical	0	0	0	0	0	0	0	0	1	1	0	0	0	0	0	0	0	80	25.0	120
76	3	0	0	0	0	0	0	0	0	0	1	0	0	0	0	0	0	1	0	0	0	0	0	1	70	0	0	0	3. scheduled surgery	0	0	1	0	1	0	0	0	0	0	0	0	0	1	0	0	0	104	22.0	137
82	7	0	0	1	0	0	0	1	0	0	1	0	1	0	0	0	0	0	0	0	0	0	0	1	65	0	0	0	1. medical	0	0	1	1	0	0	0	0	0	0	0	0	0	0	0	0	0	80	25.0	134
76	6	0	0	0	0	0	0	0	0	0	1	0	0	0	0	0	0	1	0	0	0	1	0	1	85	0	1	0	2. unscheduled surgery	0	0	0	0	0	1	0	1	0	0	0	0	0	0	0	0	0	104	17.0	136
55	1	0	0	0	0	0	0	0	0	0	1	1	1	0	0	0	0	0	0	0	0	0	0	0	43	1	0	0	1. medical	0	0	0	1	0	0	0	0	0	0	1	0	0	0	1	0	0	124	25.0	139
55	2	0	0	0	0	0	0	0	1	0	0	0	0	0	0	1	0	0	0	1	0	0	1	0	136	0	0	0	1. medical	0	0	0	0	0	0	0	0	0	0	0	0	0	0	0	0	0	130	16.0	135
72	4	0	0	0	0	1	0	1	0	0	1	0	1	0	0	0	0	0	0	0	0	0	0	1	53	0	0	0	1. medical	0	0	0	0	1	0	0	0	0	0	0	0	0	0	0	0	0	135	14.0	137
40	0	0	0	0	0	0	0	0	0	0	1	0	0	0	0	0	0	0	1	0	0	0	0	0	55	0	0	0	2. unscheduled surgery	0	0	1	0	0	1	0	0	0	0	0	0	0	0	1	1	0	192	24.0	134
58	3	0	0	1	0	0	0	0	0	0	0	0	1	0	0	0	0	0	0	0	0	0	0	1	100	0	0	0	1. medical	0	0	0	0	0	0	0	0	1	0	0	0	0	0	0	0	0	116	15.0	128
72	7	0	0	0	0	0	1	0	1	0	0	0	0	0	0	1	0	0	0	0	0	0	1	0	75	0	0	0	1. medical	0	1	0	0	1	0	0	0	0	0	0	0	0	0	0	1	0	150	25.0	127
81	6	0	0	0	0	0	0	1	1	0	1	0	0	0	0	0	0	1	0	0	0	0	0	1	86	0	0	0	3. scheduled surgery	0	0	1	0	0	0	0	0	0	1	0	0	0	0	0	0	0	86	20.0	133
50	2	0	0	0	0	0	0	0	1	0	1	0	0	0	0	0	0	0	1	0	0	0	1	1	70	0	0	1	3. scheduled surgery	0	0	0	0	0	0	0	1	0	1	1	0	0	1	0	0	0	120	20.0	137
77	5	0	0	0	0	0	0	0	1	0	0	0	0	0	1	0	0	0	0	0	0	0	0	1	90	0	1	0	3. scheduled surgery	0	0	0	0	0	0	0	0	1	0	0	0	0	0	0	1	0	150	35.0	131
85	9	0	0	0	0	0	1	1	1	0	0	0	1	0	0	0	0	0	0	0	0	0	0	0	63	0	0	0	1. medical	0	0	0	0	0	0	0	0	1	0	0	0	0	0	0	0	0	85	15.0	131
46	5	1	0	0	0	0	0	0	1	1	1	0	0	0	0	0	0	0	1	0	0	0	1	1	62	0	0	1	3. scheduled surgery	0	0	1	0	0	1	0	0	0	0	0	0	0	0	0	0	0	100	15.0	135
46	0	0	0	0	0	0	0	0	0	0	1	0	1	1	0	0	0	0	0	0	0	0	1	0	57	0	0	0	1. medical	0	0	1	1	0	0	0	0	0	0	0	0	0	0	0	1	0	230	15.0	139
84	4	0	0	0	0	0	0	0	0	0	0	0	0	0	0	0	1	0	0	0	0	0	0	0	90	0	0	0	1. medical	0	0	0	0	0	0	0	0	1	0	0	0	0	0	0	0	0	76	19.0	135
51	1	0	0	0	0	0	0	0	0	0	1	0	1	0	0	0	0	0	0	0	0	0	0	1	65	1	0	0	1. medical	0	0	0	0	0	0	0	1	0	0	1	0	0	0	0	1	0	150	26.0	134
64	6	0	0	0	0	0	1	0	1	0	0	0	0	0	0	0	0	0	0	0	1	0	1	1	70	1	0	0	3. scheduled surgery	0	1	0	0	0	0	0	0	0	0	0	0	0	0	0	0	0	128	12.0	138
86	11	0	0	0	0	0	0	0	1	0	0	0	0	1	0	0	0	0	0	0	0	0	1	1	90	0	0	1	1. medical	0	0	1	0	0	0	0	0	0	0	0	0	0	1	0	0	0	96	18.0	133
39	.	0	0	0	0	0	0	0	0	0	0	0	1	0	0	0	0	0	0	0	0	0	0	1	75	0	0	0	1. medical	0	0	0	0	0	0	0	1	0	1	0	0	0	0	0	0	0	96	15.0	136
78	6	0	0	1	0	0	0	0	0	0	1	1	0	0	0	0	0	0	1	0	0	0	0	1	80	0	0	0	1. medical	0	0	0	0	0	0	0	1	0	0	0	0	0	0	1	0	0	96	20.0	137
60	3	0	0	1	0	0	0	0	0	0	0	0	0	0	0	0	0	0	1	0	0	0	0	1	70	0	0	0	1. medical	0	0	0	0	0	0	0	0	1	0	0	0	0	1	0	0	0	97	18.0	142
72	3	0	0	0	0	0	0	0	0	0	1	0	0	0	0	0	0	1	0	0	0	1	0	1	66	0	0	0	2. unscheduled surgery	0	0	0	0	0	0	0	1	0	0	0	0	0	0	0	0	0	100	15.0	133
78	6	0	0	0	0	0	0	0	1	0	1	0	1	0	0	0	0	0	0	0	0	0	0	1	64	0	1	0	1. medical	0	0	0	0	1	0	0	0	0	1	0	0	0	0	0	0	0	110	20.0	144
71	6	0	0	0	0	0	0	1	0	1	1	0	1	0	0	0	0	0	0	0	0	0	0	1	85	0	0	0	3. scheduled surgery	0	0	0	0	0	0	0	0	1	0	0	0	0	0	0	0	0	116	49.0	136
70	3	0	0	0	0	0	0	1	0	0	0	0	0	0	0	0	0	0	1	0	0	0	0	0	52	0	0	0	1. medical	0	0	0	0	0	0	0	0	1	0	0	0	0	0	1	0	0	76	26.0	127
73	4	0	0	0	0	0	0	0	0	0	1	1	0	0	0	0	0	1	0	0	0	0	0	1	55	0	1	0	2. unscheduled surgery	0	0	0	1	0	0	0	0	0	0	0	0	0	0	1	0	0	116	20.0	127
66	2	0	0	0	0	0	0	0	0	0	1	0	0	0	0	0	0	0	0	0	1	0	0	1	95	0	0	0	2. unscheduled surgery	0	1	0	0	0	0	0	0	0	0	0	0	0	1	0	1	0	180	50.0	131
65	2	0	0	0	0	0	0	0	0	0	1	0	0	0	0	0	0	1	0	0	0	0	0	0	67	0	0	0	2. unscheduled surgery	0	0	0	1	0	1	0	0	0	0	0	0	0	0	1	0	0	82	13.0	131
57	6	0	0	0	0	0	1	0	0	0	0	0	0	0	0	1	0	0	0	0	0	0	0	1	77	1	1	0	1. medical	0	0	0	0	0	0	0	0	1	0	0	0	0	1	0	0	0	106	45.0	135
86	6	0	0	0	0	0	0	1	1	0	1	0	1	0	0	0	0	0	0	0	0	0	0	0	50	0	0	0	1. medical	0	0	0	0	0	0	0	1	0	1	0	0	0	0	0	0	0	90	27.0	136
81	4	0	0	0	0	0	0	0	0	0	1	1	1	0	0	0	0	0	0	0	0	0	0	1	65	0	0	0	1. medical	0	0	0	0	0	0	0	0	1	0	0	0	0	0	0	0	0	86	23.0	130
76	3	0	0	0	0	0	0	0	0	0	1	1	1	0	0	0	0	0	0	0	0	0	0	0	44	0	0	0	1. medical	0	0	0	0	0	0	0	0	1	0	0	0	0	0	1	0	0	86	18.0	138
53	1	0	0	0	0	0	0	0	0	0	1	0	0	0	0	1	0	0	0	0	0	0	0	1	56	0	0	0	1. medical	0	0	0	0	0	0	0	0	1	0	0	0	0	0	0	0	0	136	12.0	135
71	3	0	0	0	0	0	0	0	0	0	0	0	0	0	0	0	0	0	0	0	0	0	0	0	60	0	0	0	3. scheduled surgery	0	1	0	0	0	1	0	0	0	0	0	0	0	0	0	0	0	100	27.0	149
48	3	0	0	0	0	0	1	0	0	0	0	0	0	1	0	0	0	0	0	0	0	0	0	1	58	1	0	0	1. medical	0	0	0	0	0	1	0	0	0	0	0	0	0	0	0	0	0	124	16.0	139
61	5	0	0	0	0	0	1	0	0	0	0	0	1	0	0	0	0	0	0	0	0	0	0	1	60	1	0	0	1. medical	0	0	0	0	0	0	0	0	1	0	0	0	0	0	0	1	0	170	24.0	128
31	.	0	0	0	0	0	0	0	0	0	0	0	1	0	0	0	0	0	0	0	0	0	0	1	70	0	0	0	1. medical	0	0	0	0	0	0	1	1	0	0	0	0	0	1	0	0	0	106	39.0	130
46	2	0	0	1	0	0	0	0	0	0	1	1	0	0	0	1	0	0	0	0	0	0	0	0	48	0	0	0	1. medical	0	0	0	0	0	0	0	0	1	0	0	0	0	0	0	0	0	110	27.0	119
83	5	0	0	0	0	0	0	1	0	0	1	0	1	0	0	0	0	0	0	0	0	0	0	0	56	0	0	0	1. medical	0	0	0	1	0	0	0	0	0	0	0	0	0	0	0	0	0	136	28.0	130
75	6	0	0	0	0	0	0	1	1	0	0	0	1	0	0	0	0	0	0	0	0	0	0	1	76	0	1	0	1. medical	0	0	0	0	0	0	0	1	0	1	0	0	0	0	0	0	0	68	18.0	136
74	6	0	0	0	0	0	0	0	0	1	0	1	0	0	0	0	0	0	1	0	1	0	0	1	53	0	1	0	1. medical	0	0	0	0	0	0	0	0	0	1	0	0	0	0	0	0	0	100	25.0	140
76	3	0	0	0	0	0	0	0	0	0	0	1	0	0	0	0	0	0	0	0	1	0	0	0	95	0	0	0	1. medical	0	1	0	0	0	0	0	0	0	0	0	0	0	1	0	0	0	136	20.0	134
85	4	0	0	0	0	0	0	0	0	0	1	0	0	1	0	0	0	0	0	0	0	0	0	1	77	0	0	0	1. medical	0	0	0	1	0	0	0	0	0	0	0	0	0	0	0	0	0	84	23.0	137
70	4	0	0	0	0	0	0	0	0	0	1	0	0	0	0	0	0	1	0	0	0	0	0	1	70	1	1	0	2. unscheduled surgery	0	0	1	0	1	1	0	0	0	1	0	0	0	0	1	0	0	100	24.0	130
81	4	0	0	0	0	0	0	0	0	0	1	0	0	0	0	0	0	1	0	0	0	1	0	0	60	0	0	0	2. unscheduled surgery	0	0	0	0	0	0	0	1	0	0	0	0	0	0	0	0	0	80	15.0	135
69	2	0	0	0	0	0	0	0	0	0	1	0	1	0	0	0	0	0	0	0	0	0	0	1	74	0	0	0	1. medical	0	0	0	0	1	0	0	0	0	0	0	0	0	0	0	0	0	100	15.0	141
66	4	0	0	1	0	0	0	0	0	0	0	1	0	0	0	0	0	0	0	0	0	0	1	0	55	0	0	0	1. medical	0	1	0	1	0	0	0	0	0	0	0	0	0	1	0	0	0	106	21.0	124
73	4	0	0	0	0	0	0	0	1	0	0	1	0	1	0	0	0	0	0	0	0	0	0	0	67	0	0	0	1. medical	0	0	1	0	0	0	0	0	0	1	0	0	0	0	1	0	0	100	15.0	140
68	2	0	0	0	0	0	0	0	0	0	0	0	1	0	0	0	0	0	0	1	0	0	0	1	80	0	0	0	1. medical	0	0	0	0	0	0	0	0	0	1	0	0	0	0	0	0	0	96	26.0	139
59	3	0	0	1	0	0	0	0	0	0	0	0	0	0	0	0	0	1	0	0	0	0	0	1	70	0	0	0	2. unscheduled surgery	0	0	0	0	0	0	0	0	1	0	0	0	0	0	0	0	0	102	21.0	134
62	2	0	0	0	0	0	0	0	0	0	1	1	0	0	0	0	0	1	0	0	0	1	0	1	61	0	0	0	1. medical	0	0	1	0	0	1	0	1	0	0	0	0	0	0	0	0	0	96	18.0	140
63	3	0	0	0	0	0	0	1	0	0	0	1	0	0	1	0	0	0	0	0	0	0	0	0	80	0	0	0	1. medical	0	0	0	0	0	0	0	1	0	0	0	0	0	0	0	0	0	86	20.0	137
84	6	0	0	0	0	0	0	1	1	0	1	0	1	0	0	0	0	0	0	0	0	0	0	0	51	0	0	0	2. unscheduled surgery	0	0	0	0	0	0	0	0	1	1	0	0	0	0	1	0	0	122	15.0	138
46	0	0	1	0	0	0	0	0	0	0	0	0	0	0	0	0	0	0	0	0	0	0	0	1	70	0	0	0	1. medical	1	0	0	0	0	0	0	0	1	1	0	0	0	0	0	0	0	82	16.0	124
58	2	0	0	0	0	0	0	0	0	0	1	0	1	0	0	0	0	0	0	0	0	0	0	0	101	0	1	0	1. medical	0	0	1	0	0	0	0	0	0	0	0	0	0	0	0	0	0	124	20.0	136
64	6	0	0	0	0	0	1	0	0	0	0	0	0	0	0	0	0	0	0	0	0	0	0	0	55	1	0	0	1. medical	1	0	1	0	0	0	0	0	0	0	0	0	0	0	1	0	0	110	18.0	129
72	3	0	0	0	0	0	0	0	0	0	0	0	0	1	0	0	0	0	0	0	0	0	0	1	55	0	0	0	2. unscheduled surgery	0	0	0	1	0	0	0	0	0	0	0	0	0	0	0	1	0	170	15.0	140
74	3	0	0	0	0	0	0	0	0	0	0	0	0	1	0	0	0	0	1	0	0	0	1	0	64	0	0	0	1. medical	0	0	1	1	1	0	0	0	0	0	0	0	0	0	0	1	0	200	24.0	136
80	6	0	0	0	0	0	0	1	0	1	1	1	1	0	0	0	0	0	0	0	0	0	0	1	62	0	0	0	1. medical	0	0	0	0	1	1	0	0	0	1	0	0	0	0	1	0	0	104	16.0	143
57	1	0	0	0	0	0	0	0	0	0	0	0	0	0	0	0	0	0	0	0	0	0	0	1	66	0	0	0	2. unscheduled surgery	0	1	0	0	0	0	0	0	1	1	1	0	0	0	0	0	0	84	28.0	142
62	4	0	0	0	1	0	0	0	0	0	0	0	0	1	0	0	0	0	0	0	0	0	0	1	86	0	0	0	1. medical	0	0	0	1	0	0	0	0	0	0	0	0	0	0	0	0	0	82	15.0	138
84	6	0	0	0	0	0	0	1	1	0	0	0	1	0	0	0	0	0	0	1	0	0	0	1	65	0	0	0	1. medical	0	0	0	0	0	0	0	0	0	1	0	0	0	1	0	0	1	130	26.0	145
49	2	0	0	1	0	0	0	0	0	0	0	0	0	1	0	0	0	0	0	0	0	0	1	0	47	0	0	0	1. medical	0	0	0	1	0	0	0	0	0	0	0	0	0	0	0	0	0	124	24.0	136
55	1	0	0	0	0	0	0	0	0	0	0	0	1	0	0	0	0	0	0	0	0	0	0	0	50	0	0	0	1. medical	0	0	0	1	0	0	0	0	0	0	0	0	0	0	0	0	0	84	18.0	135
73	5	0	0	1	0	0	0	0	0	0	1	1	0	0	0	0	0	1	0	0	1	0	0	0	69	0	0	0	2. unscheduled surgery	0	0	1	0	0	1	0	0	0	0	0	0	0	0	0	0	0	126	15.0	137
31	.	0	0	0	0	0	0	0	0	0	1	0	0	0	0	0	0	0	0	0	1	0	0	1	85	0	0	0	2. unscheduled surgery	0	1	0	0	0	0	0	0	0	1	0	0	0	0	1	0	0	116	12.0	134
65	5	0	0	1	0	0	0	0	0	0	1	0	0	0	0	0	0	0	0	0	1	0	0	1	70	0	1	0	3. scheduled surgery	0	1	0	0	0	0	0	0	0	0	0	0	0	0	0	0	0	120	24.0	134
56	3	0	0	1	0	1	0	0	0	0	1	0	1	0	0	0	0	0	0	0	0	0	0	1	43	0	0	0	3. scheduled surgery	0	0	0	0	0	0	0	0	1	0	0	0	0	0	0	0	0	104	31.0	141
47	4	0	0	1	0	0	0	1	0	0	1	0	1	0	0	0	0	0	0	0	0	0	0	1	127	0	1	0	3. scheduled surgery	0	0	0	0	0	0	0	0	1	0	0	0	0	0	0	0	0	124	28.0	139
57	3	0	0	0	0	0	0	1	1	0	0	0	1	0	0	0	0	0	0	0	0	0	0	0	105	0	0	0	1. medical	0	0	0	0	0	0	0	0	1	1	0	0	0	0	0	0	0	106	20.0	138
85	4	0	0	0	0	0	0	0	0	0	1	0	0	0	0	0	0	0	1	0	0	0	0	1	75	1	0	0	1. medical	0	0	0	0	0	0	0	0	1	0	0	0	0	1	0	0	0	100	20.0	140
66	2	0	0	0	0	0	0	0	0	0	0	0	0	1	0	0	0	0	0	0	0	0	0	1	96	0	0	0	2. unscheduled surgery	0	0	1	0	0	0	0	0	0	0	0	0	0	1	0	0	0	104	14.0	139
59	2	0	0	0	0	0	0	0	1	0	0	0	1	0	0	0	0	0	0	0	1	0	0	1	145	0	0	0	3. scheduled surgery	0	0	0	0	0	0	0	0	0	1	0	0	0	0	0	0	0	126	20.0	139
85	5	0	0	0	0	0	0	0	0	0	0	1	0	0	0	0	0	0	1	0	1	0	0	0	71	0	1	0	1. medical	0	0	0	0	0	0	0	0	0	0	0	0	0	0	0	0	0	84	22.0	134
47	2	0	0	1	0	0	0	0	0	0	1	0	1	0	0	0	0	0	0	0	0	0	0	1	60	0	0	0	1. medical	0	0	0	0	0	1	0	0	0	0	0	0	0	0	0	0	0	120	29.0	130
78	4	0	0	0	0	0	0	0	0	0	1	0	0	0	0	0	0	0	1	0	0	0	0	1	70	0	1	0	1. medical	0	0	0	0	0	0	0	0	1	0	0	0	0	1	0	0	0	102	18.0	130
71	4	0	0	0	0	0	0	1	0	0	0	0	0	0	0	0	0	0	1	0	0	0	0	0	65	0	0	0	1. medical	0	0	0	0	0	0	0	0	1	0	0	0	0	0	0	0	0	104	35.0	135
82	4	0	0	0	0	0	0	0	0	0	1	0	0	0	0	0	0	1	0	0	0	0	0	0	62	0	0	0	3. scheduled surgery	0	0	0	0	0	0	0	1	0	0	0	0	0	0	0	0	0	86	20.0	134
61	2	0	0	0	0	0	0	0	0	0	1	0	0	0	0	0	1	0	0	0	0	0	0	1	106	0	0	0	2. unscheduled surgery	0	0	0	0	0	1	0	0	0	0	0	0	0	0	0	0	0	126	22.0	131
58	5	0	0	1	0	0	0	1	0	0	1	1	1	0	0	0	0	0	0	0	0	0	0	0	45	0	1	0	1. medical	0	0	0	0	0	0	0	0	1	1	1	0	0	1	1	0	0	124	21.0	130
83	6	0	0	0	0	0	0	1	1	0	1	0	1	0	0	0	0	0	0	0	0	0	0	1	93	0	0	0	2. unscheduled surgery	0	0	0	0	0	0	0	0	1	0	0	0	0	0	0	0	0	84	14.0	136
71	3	0	1	0	0	0	0	0	0	0	1	0	0	0	0	0	0	1	0	0	0	0	0	0	66	0	0	0	1. medical	0	0	0	0	0	0	0	0	1	0	0	0	0	0	1	0	0	124	14.0	130
74	4	0	1	0	0	0	0	1	0	0	0	0	1	0	0	0	0	0	0	1	0	0	0	0	57	0	0	0	1. medical	0	0	0	0	0	0	0	0	0	0	0	0	0	0	0	0	0	90	28.0	137
83	7	0	0	1	0	0	0	1	0	0	1	0	0	0	0	0	0	1	0	0	0	0	0	0	46	0	0	0	3. scheduled surgery	0	0	0	0	0	0	0	0	1	0	0	0	0	0	1	0	0	100	15.0	138
62	5	0	0	0	0	0	1	0	0	0	0	0	0	1	0	0	0	0	0	0	0	0	1	1	94	0	0	0	1. medical	0	0	0	0	0	1	0	0	0	1	0	0	0	0	0	0	0	100	25.0	113
50	3	0	0	1	0	1	0	0	0	0	1	0	1	0	0	0	0	0	0	0	0	0	0	0	52	1	0	0	3. scheduled surgery	0	0	0	0	0	0	0	0	1	0	0	0	0	0	1	0	0	100	30.0	137
83	6	0	0	0	0	0	0	1	0	0	0	0	0	0	0	0	0	0	1	0	0	0	0	1	96	0	1	0	1. medical	0	0	0	0	0	0	0	0	1	0	0	0	0	0	0	0	0	86	22.0	142
87	4	0	0	0	0	0	0	0	0	0	1	0	0	0	0	0	0	0	1	0	0	1	1	0	58	0	0	0	3. scheduled surgery	0	0	0	1	0	0	0	1	0	0	0	0	0	0	1	0	0	90	20.0	143
52	1	0	0	0	0	0	0	0	0	0	1	0	0	0	0	0	0	0	1	1	0	0	0	1	73	0	0	1	1. medical	0	0	0	0	0	0	0	1	0	0	0	0	0	0	0	0	0	130	33.0	134
53	4	0	0	1	0	0	0	1	0	0	1	0	0	0	0	0	0	0	0	0	0	0	0	0	55	0	0	0	1. medical	0	1	0	0	1	0	0	1	0	0	0	0	0	1	0	1	0	150	34.0	138
37	.	0	0	0	0	0	0	1	0	0	1	0	0	0	0	0	0	0	1	0	0	0	0	0	52	0	0	0	1. medical	0	0	0	0	0	0	0	0	1	0	0	0	0	0	0	0	0	120	25.0	136
48	0	0	0	0	0	0	0	0	0	0	0	0	1	0	0	0	0	0	0	0	0	0	0	0	86	0	0	0	1. medical	0	0	0	0	0	0	0	1	0	0	0	0	0	1	0	1	0	150	34.0	136
53	4	0	0	1	0	0	0	1	0	0	1	0	0	0	0	0	0	0	0	0	0	0	0	1	77	0	0	0	1. medical	0	1	0	0	0	1	0	0	0	0	0	1	1	0	0	0	0	116	24.0	139
78	3	0	0	0	0	0	0	0	0	0	0	0	1	0	0	0	0	0	0	0	0	0	0	0	70	0	0	0	1. medical	0	0	0	0	0	0	0	0	1	1	0	0	0	0	0	1	0	162	17.0	126
62	4	0	0	0	0	0	0	1	1	0	0	0	0	0	1	0	0	0	0	0	0	0	0	0	80	0	0	0	1. medical	0	0	0	0	0	0	0	0	1	0	0	0	0	0	0	0	0	104	25.0	128
31	.	0	0	0	0	0	0	0	0	0	0	0	0	0	0	0	0	0	0	0	1	0	0	1	68	0	0	0	2. unscheduled surgery	0	1	0	0	0	0	0	0	0	1	0	0	0	0	0	0	0	122	20.0	132
73	6	0	0	1	0	0	0	0	1	0	1	0	0	0	0	0	0	1	0	0	0	0	0	1	82	1	0	0	2. unscheduled surgery	0	0	1	0	1	0	0	0	0	1	0	0	0	1	0	0	1	95	21.0	146
84	4	0	0	0	0	0	0	0	0	0	0	0	0	1	0	0	0	0	0	0	0	0	0	0	64	0	0	0	2. unscheduled surgery	0	0	1	0	0	0	0	0	0	0	0	0	0	0	1	0	0	130	25.0	140
81	6	0	0	1	0	0	0	0	0	0	1	0	1	0	0	0	0	0	0	0	0	0	0	1	50	0	0	0	3. scheduled surgery	0	0	0	0	0	0	0	0	1	0	0	1	1	0	1	0	0	84	18.0	133
79	4	0	0	0	0	0	0	1	0	0	1	0	0	0	0	0	0	0	1	0	0	0	0	0	97	0	0	0	1. medical	0	0	0	0	0	0	0	0	1	1	0	0	0	0	0	0	0	120	20.0	138
73	4	0	0	0	0	0	0	1	0	0	0	0	0	0	1	0	0	0	0	0	0	0	0	0	75	1	0	0	1. medical	0	0	0	0	0	0	0	0	1	0	0	0	0	0	0	0	0	82	15.0	141
74	9	1	0	0	0	0	0	1	1	1	1	0	1	0	0	0	0	0	0	0	0	0	0	1	102	0	0	0	3. scheduled surgery	0	0	0	0	0	0	0	0	1	0	0	0	0	0	0	0	0	132	23.0	141
80	7	0	0	1	0	0	0	0	0	0	1	0	1	0	0	0	0	0	0	0	0	0	0	1	81	0	0	0	1. medical	0	0	0	0	0	0	0	0	1	1	0	0	0	0	0	0	0	106	25.0	137
80	3	0	0	0	0	0	0	0	0	0	1	0	1	0	0	0	0	0	0	0	0	0	0	0	62	0	0	0	1. medical	0	0	0	0	1	0	0	0	0	0	0	1	0	0	1	0	0	86	18.0	146
69	3	0	0	0	0	0	0	1	0	0	1	1	0	0	0	0	1	0	0	0	1	0	0	1	90	0	0	0	1. medical	0	0	1	0	0	0	0	1	0	0	0	0	0	0	0	0	0	98	16.0	144
76	6	1	0	0	0	0	0	0	0	0	1	1	0	1	0	0	0	0	0	0	1	0	0	1	72	0	0	0	1. medical	0	0	1	0	0	0	0	0	0	0	0	1	1	1	0	0	0	100	29.0	128
80	5	0	0	0	0	0	0	0	1	0	1	1	0	1	0	0	0	0	0	0	1	0	0	1	72	0	0	0	2. unscheduled surgery	0	1	0	0	1	0	0	0	0	0	0	1	0	0	0	0	0	76	10.0	141
59	3	0	0	1	0	0	0	0	0	0	1	0	0	0	0	0	0	1	0	0	0	0	0	1	80	0	0	0	2. unscheduled surgery	0	0	0	1	0	1	0	1	0	0	0	0	0	0	0	0	0	104	14.0	141
64	3	0	0	0	0	0	0	1	0	0	0	0	1	0	0	0	0	0	0	0	0	0	1	1	60	0	0	0	1. medical	0	0	0	1	0	0	0	0	0	0	0	0	0	0	0	1	0	142	19.0	133
63	2	0	0	0	0	0	0	0	0	0	1	1	0	0	0	0	0	0	1	0	0	0	0	1	103	0	0	0	3. scheduled surgery	0	0	0	0	0	0	0	0	1	0	0	0	0	0	1	1	0	160	20.0	139
65	5	0	0	0	1	0	0	1	0	0	0	0	1	0	0	0	0	0	0	1	0	0	1	1	66	1	0	0	1. medical	0	0	0	0	0	0	0	0	0	0	0	0	0	0	0	0	0	104	25.0	135
78	5	0	0	0	0	0	0	0	0	1	1	0	0	1	0	0	0	1	0	0	0	0	1	1	99	0	0	0	2. unscheduled surgery	0	0	1	1	0	0	0	1	0	0	0	0	0	0	0	0	0	106	15.0	141
76	8	1	0	0	0	0	0	0	1	1	1	0	0	0	0	0	0	0	0	0	1	0	0	1	80	1	0	0	2. unscheduled surgery	0	1	0	0	0	0	0	0	0	0	0	1	0	0	1	0	0	64	18.0	123
48	0	0	0	0	0	1	0	0	0	0	0	0	1	0	0	0	0	0	0	1	0	0	0	1	54	1	0	0	1. medical	0	0	0	0	0	0	0	0	0	0	0	1	0	0	1	0	0	136	25.0	145
83	4	0	0	0	0	0	0	0	0	0	1	0	1	0	0	0	0	0	0	0	1	0	0	0	78	0	0	0	1. medical	0	0	0	0	0	0	0	0	0	0	0	0	0	0	0	0	0	98	18.0	144
72	6	0	0	0	0	0	1	0	0	0	1	1	0	0	0	0	0	1	0	0	0	0	0	1	90	0	0	0	3. scheduled surgery	0	0	1	0	0	0	0	0	0	0	0	1	0	0	0	0	0	130	20.0	142
55	7	1	0	0	0	0	0	0	1	1	1	0	1	0	0	0	0	0	0	0	0	0	0	1	91	0	0	0	3. scheduled surgery	0	0	0	0	0	0	0	0	1	0	0	0	0	0	0	0	0	130	20.0	136
84	5	0	0	0	0	0	0	0	0	0	0	0	0	0	0	0	0	1	0	0	1	0	0	1	76	0	0	0	2. unscheduled surgery	0	0	0	0	0	0	0	0	0	1	0	0	1	1	1	0	0	140	28.0	140
20	.	0	0	0	0	0	0	0	0	0	0	0	1	0	0	0	0	0	0	0	0	0	1	0	45	0	0	0	1. medical	0	0	0	0	0	1	0	0	0	0	0	0	0	0	1	0	0	116	15.0	140
60	9	0	0	0	0	0	1	1	1	1	1	1	0	0	0	0	1	0	0	0	0	0	0	1	54	0	0	0	1. medical	0	0	1	1	1	0	0	0	0	0	0	0	0	0	0	0	0	106	24.0	140
62	2	0	0	0	0	0	0	0	0	0	0	0	0	0	0	0	1	0	0	0	0	0	0	1	95	0	0	0	2. unscheduled surgery	0	0	0	0	0	0	0	0	1	0	0	0	0	0	1	0	0	128	24.0	136
85	4	0	0	0	0	0	0	0	0	0	1	0	1	0	0	0	0	0	0	0	0	0	0	1	76	0	0	0	3. scheduled surgery	0	0	0	0	0	0	0	0	1	0	0	0	0	0	0	0	0	72	20.0	147
87	7	1	0	0	0	0	0	0	1	0	1	0	1	0	0	0	0	0	0	0	0	0	0	1	73	0	0	0	1. medical	0	0	0	0	1	0	0	0	0	1	0	1	1	0	0	0	0	112	20.0	140
71	3	0	0	0	0	0	0	0	0	0	1	0	0	0	0	0	0	1	0	0	0	0	0	0	82	0	0	0	2. unscheduled surgery	0	0	0	0	0	0	0	0	1	0	0	1	0	0	0	0	0	100	20.0	143
72	7	1	0	0	0	0	0	0	1	0	0	1	0	0	0	0	0	1	0	0	1	0	0	1	77	0	0	0	1. medical	0	0	0	0	0	0	0	0	0	1	0	1	1	0	0	1	0	170	23.0	139
87	7	1	0	0	0	0	0	0	1	0	1	1	1	0	0	0	0	0	0	1	0	0	0	1	63	0	0	0	1. medical	0	0	0	0	0	0	0	0	0	0	0	1	0	0	0	0	0	124	37.0	133
54	4	0	0	1	0	0	0	1	0	0	1	0	1	0	0	0	0	0	0	1	0	0	1	0	72	0	0	0	1. medical	0	0	0	0	0	0	0	0	0	0	0	0	0	0	0	0	0	124	38.0	142
83	6	0	0	1	0	0	0	0	0	0	1	0	0	0	0	0	0	1	0	0	0	0	0	0	60	0	0	0	2. unscheduled surgery	0	0	0	0	1	0	0	0	0	1	0	0	0	0	0	0	0	92	18.0	141
62	3	0	0	0	0	0	0	1	0	0	1	0	1	0	0	0	0	0	0	0	0	0	0	1	64	1	0	0	3. scheduled surgery	0	0	0	0	0	0	0	0	1	0	0	0	0	1	0	0	0	114	20.0	141
62	4	0	0	1	0	0	0	0	0	0	0	0	1	0	0	0	0	0	0	0	0	0	0	1	48	0	0	0	1. medical	0	0	0	1	1	0	0	0	0	0	0	0	0	0	0	1	0	152	26.0	133
82	6	0	0	1	0	0	0	0	0	0	1	0	0	0	0	0	0	1	0	0	0	0	0	1	80	1	0	0	1. medical	0	0	1	0	0	0	0	0	0	0	0	0	0	1	0	1	0	160	24.0	146
72	3	0	0	0	0	0	0	0	0	0	1	0	0	1	0	0	0	0	1	0	0	1	1	0	56	0	0	0	1. medical	0	0	1	0	0	0	0	1	0	0	0	1	0	0	0	0	0	88	33.0	144
81	7	0	0	0	0	0	0	0	0	1	0	0	0	0	0	0	0	0	1	0	1	0	0	1	90	0	1	0	2. unscheduled surgery	0	0	0	0	0	0	0	0	0	0	0	1	1	0	1	0	0	100	18.0	134
61	5	0	0	0	0	0	0	0	0	1	0	0	0	0	0	0	1	0	0	0	0	0	1	0	59	1	1	0	2. unscheduled surgery	0	0	1	1	0	0	0	0	0	0	0	1	1	0	0	0	0	106	19.0	123
48	0	0	0	0	0	0	0	0	0	0	1	0	0	0	0	0	0	0	1	0	0	0	0	1	84	1	0	0	2. unscheduled surgery	0	0	0	0	0	0	0	0	1	0	0	0	0	0	0	0	0	116	25.0	138
47	4	0	0	0	0	0	1	1	0	0	0	1	0	0	0	0	0	1	0	0	1	0	0	1	77	1	0	0	1. medical	0	0	0	0	0	1	0	0	0	0	0	0	1	0	0	0	0	100	18.0	133
53	1	0	0	0	0	0	0	0	0	0	1	0	0	0	0	0	0	1	0	0	0	0	0	0	83	0	0	0	1. medical	0	0	0	0	0	0	0	0	1	0	0	1	0	0	0	0	0	94	17.0	143
53	2	0	0	0	0	0	0	0	0	0	0	0	0	0	0	1	0	0	0	0	0	0	0	1	97	0	1	0	1. medical	0	0	0	1	0	0	0	0	0	0	0	1	0	1	0	0	0	130	40.0	136
85	4	0	0	0	0	0	0	0	0	0	1	0	0	0	0	0	0	0	0	0	1	0	0	0	60	0	0	0	2. unscheduled surgery	0	1	0	0	0	1	0	0	0	1	0	1	1	0	0	0	1	75	25.0	131
59	2	0	0	0	0	0	0	0	0	0	0	0	1	0	0	0	0	0	0	0	0	1	0	1	86	0	1	0	1. medical	0	0	0	0	1	0	0	1	0	0	0	0	0	0	0	0	0	126	22.0	124
85	4	0	0	0	0	0	0	0	0	0	0	0	0	1	0	0	0	0	0	0	0	0	0	0	94	0	0	0	1. medical	0	0	1	1	0	0	0	0	0	0	0	1	0	0	0	0	0	110	40.0	147
83	8	1	0	1	0	0	0	0	0	0	0	0	0	0	0	0	0	1	0	0	0	0	0	0	65	0	0	0	1. medical	0	0	0	0	0	1	0	0	0	0	0	1	0	0	1	1	0	160	25.0	122
70	3	0	0	0	0	0	0	0	0	0	1	0	1	0	0	0	0	0	0	0	0	0	0	1	81	0	0	0	1. medical	0	0	0	0	0	0	0	0	1	0	0	0	0	0	0	0	0	92	18.0	141
72	3	0	0	0	0	0	0	0	0	0	1	0	0	0	0	0	0	1	0	0	0	0	0	1	85	0	0	0	3. scheduled surgery	0	0	1	0	0	0	0	0	0	1	0	0	0	0	0	1	0	172	16.0	137
45	0	0	0	0	0	0	0	0	0	0	1	0	0	1	0	0	0	0	0	0	0	0	0	0	52	1	0	0	1. medical	0	0	0	1	0	0	0	0	0	0	0	0	0	0	0	0	0	112	29.0	134
74	3	0	0	0	0	0	0	0	0	0	1	0	0	0	0	0	0	1	0	0	0	0	1	0	50	0	0	0	3. scheduled surgery	0	0	0	0	1	0	0	0	0	1	0	1	0	0	1	0	0	110	28.0	141
55	4	0	0	0	0	0	1	0	0	0	0	0	0	1	0	0	0	0	0	0	0	0	1	1	80	0	0	0	1. medical	0	0	0	1	0	0	0	0	0	0	0	0	0	0	0	0	0	88	30.0	127
49	6	0	0	0	0	0	0	0	0	0	0	1	0	0	0	0	0	1	0	0	1	0	1	1	78	0	0	1	2. unscheduled surgery	0	0	0	0	0	1	0	0	0	0	0	0	0	0	0	0	0	92	23.0	132
77	4	0	0	0	0	0	0	1	0	0	1	0	0	0	1	0	0	0	0	0	0	0	0	1	69	0	0	0	1. medical	0	0	0	0	0	0	0	0	1	0	0	0	0	0	0	0	0	90	41.0	137
78	4	0	0	0	0	0	0	0	0	0	1	1	0	0	0	0	0	1	0	0	1	1	0	0	62	0	1	0	2. unscheduled surgery	0	0	1	0	0	0	0	1	0	0	0	1	0	0	0	0	0	110	18.0	142
77	8	0	0	1	0	0	0	1	0	1	1	0	0	0	0	0	0	1	0	0	0	0	0	1	77	0	0	0	2. unscheduled surgery	0	0	1	1	0	0	0	0	0	0	0	0	0	0	0	0	0	94	21.0	139
70	4	0	0	0	0	0	0	0	0	0	0	0	0	0	0	0	1	0	0	0	0	0	0	1	92	0	1	0	1. medical	0	0	0	0	0	0	0	0	1	0	0	1	0	1	0	0	0	80	16.0	137
79	4	0	0	0	0	0	0	1	0	0	1	0	0	0	0	1	0	0	0	0	0	0	0	0	84	0	0	0	1. medical	0	0	0	0	0	0	0	0	1	0	0	1	0	0	1	0	0	88	19.0	136
54	3	1	0	0	0	0	0	0	0	0	0	0	0	0	0	0	0	0	1	0	0	0	0	1	75	0	0	0	2. unscheduled surgery	0	0	1	0	0	0	0	0	0	0	0	0	0	0	0	0	0	108	20.0	130
84	5	0	0	0	0	0	0	0	0	0	0	0	0	1	0	0	0	0	0	0	0	0	1	0	100	0	1	0	1. medical	0	0	1	0	0	0	0	0	0	0	0	0	0	0	0	1	0	163	35.0	132
85	11	1	0	1	0	0	1	0	0	0	1	0	1	0	0	0	0	0	0	0	0	0	0	1	120	0	0	0	1. medical	0	0	0	0	0	0	0	0	1	1	0	1	0	0	1	0	0	110	22.0	140
54	3	0	0	0	0	0	0	1	1	0	1	0	1	0	0	0	0	0	0	0	0	0	0	1	76	1	0	0	1. medical	0	0	0	0	0	0	0	0	1	1	0	1	0	0	0	0	0	96	23.5	142
80	6	1	0	0	0	0	0	0	0	0	0	0	1	1	0	0	0	0	0	1	1	0	0	0	71	0	0	0	1. medical	0	0	1	0	0	0	0	0	0	0	0	0	0	0	0	1	0	150	36.0	128
77	4	0	0	0	0	0	0	1	0	0	0	0	0	0	1	0	0	0	0	0	0	1	0	0	73	0	0	0	1. medical	0	0	0	0	0	0	0	1	0	0	0	1	0	0	0	0	0	120	45.0	136
73	4	0	0	0	0	0	0	1	0	0	1	0	1	0	0	0	0	0	0	0	0	0	0	1	73	0	0	0	1. medical	0	0	0	0	1	0	0	0	0	1	0	1	0	0	1	0	0	108	20.0	137
85	4	0	0	0	0	0	0	0	0	0	0	1	0	1	0	0	0	0	0	0	0	0	0	1	68	0	0	0	3. scheduled surgery	0	0	0	1	0	0	0	0	0	0	0	0	0	0	0	0	0	120	23.0	139
87	4	0	0	0	0	0	0	0	0	0	1	0	1	0	0	0	0	0	0	1	0	0	0	0	50	0	0	0	1. medical	0	0	0	0	0	0	0	0	0	0	0	0	0	0	0	0	1	130	39.0	140
83	6	1	0	0	0	0	0	0	0	0	0	0	0	1	0	0	0	0	0	0	0	0	0	1	70	0	0	0	2. unscheduled surgery	0	0	0	0	0	0	0	0	1	0	0	1	0	0	0	0	0	112	19.0	141
74	5	0	0	1	0	0	0	0	0	0	0	0	0	1	0	0	0	0	0	0	0	0	1	1	74	0	0	0	1. medical	0	0	0	0	0	0	0	1	0	0	0	0	0	0	0	0	0	78	28.0	137
59	5	1	0	0	0	0	0	0	0	1	0	1	0	1	0	0	0	0	0	0	0	0	0	0	50	0	0	1	1. medical	0	0	1	1	0	0	0	0	0	0	0	1	0	0	0	0	1	102	29.0	150
90	4	0	0	0	0	0	0	0	0	0	0	0	0	0	0	0	1	0	0	0	0	0	1	1	86	0	0	0	2. unscheduled surgery	0	0	0	0	1	0	0	0	0	0	0	0	0	0	0	0	0	118	34.0	136
52	1	0	0	0	0	0	0	0	0	0	1	0	0	0	0	0	0	1	0	0	0	0	0	0	90	0	0	0	2. unscheduled surgery	0	0	0	0	0	0	0	0	1	0	0	1	0	0	0	0	0	120	40.0	137
55	2	0	0	0	0	0	0	1	0	0	0	0	0	0	1	0	0	0	0	0	0	0	0	1	125	0	0	0	1. medical	0	0	0	0	0	0	0	0	1	0	0	0	0	0	0	0	0	136	38.0	134
74	7	1	0	0	0	0	0	1	1	0	0	0	1	0	0	0	0	0	0	1	0	0	1	1	70	0	0	0	1. medical	0	0	0	0	0	0	0	0	0	1	0	0	0	0	1	0	1	64	35.0	138
55	1	0	0	0	0	0	0	0	0	0	1	0	0	0	0	0	0	1	0	0	0	0	0	0	88	0	0	0	2. unscheduled surgery	0	0	1	0	0	0	0	0	0	0	0	0	0	1	0	1	0	165	35.0	137
55	5	0	0	0	0	0	1	0	0	0	1	0	0	0	0	0	1	0	0	0	1	0	0	1	83	0	0	0	1. medical	0	0	0	0	0	0	0	0	0	0	0	0	0	0	1	0	0	120	28.0	146
75	7	1	0	0	0	0	0	1	1	0	1	1	0	0	0	0	1	0	0	0	0	0	0	0	143	0	0	0	1. medical	0	0	1	0	0	0	0	0	0	1	0	1	0	0	1	0	1	84	24.0	134
83	5	0	0	0	0	0	0	0	1	0	0	0	0	1	0	0	0	0	0	0	0	0	1	1	69	0	0	0	1. medical	0	0	1	0	0	0	0	0	0	1	0	0	0	0	1	0	1	80	15.0	115
73	4	0	0	0	0	0	0	0	0	0	0	0	0	0	0	1	0	0	0	0	0	0	0	0	73	0	1	0	1. medical	0	0	0	0	0	0	0	0	1	0	0	1	0	1	0	0	0	134	17.0	141
79	6	0	0	1	0	0	0	1	0	0	1	0	1	0	0	0	0	0	0	0	0	0	0	1	54	0	0	0	1. medical	0	0	0	0	0	0	0	0	1	0	0	1	0	0	1	0	0	82	23.0	135
79	6	0	0	0	0	0	0	0	0	1	0	0	0	1	0	0	0	0	0	0	0	0	0	1	90	0	1	0	1. medical	0	0	1	0	0	0	0	0	0	0	0	0	0	0	0	0	0	68	21.0	142
59	1	0	0	0	0	0	0	0	0	0	0	0	0	0	0	0	0	1	0	0	0	1	1	1	96	1	0	0	2. unscheduled surgery	0	0	0	0	1	0	0	1	0	0	0	1	0	0	0	0	0	120	21.0	139
37	.	0	0	0	0	0	0	1	0	0	1	0	1	0	0	0	0	0	0	0	0	0	0	0	129	1	0	0	3. scheduled surgery	0	0	0	0	1	0	0	0	0	0	0	0	0	0	0	0	0	98	27.0	138
67	7	1	0	0	0	0	1	0	0	0	0	1	0	0	0	0	0	0	1	0	1	0	1	1	70	0	0	0	1. medical	0	0	0	0	0	1	0	0	0	0	0	1	0	0	0	0	0	128	40.0	153
63	2	0	1	0	0	0	0	0	0	0	0	1	0	0	0	0	0	0	1	0	1	0	0	1	128	0	0	0	1. medical	0	0	0	0	0	0	0	0	0	0	0	1	0	1	0	0	0	120	31.0	136
83	7	0	0	0	0	0	0	1	1	0	1	0	0	0	1	0	0	0	0	0	1	0	0	0	104	0	1	0	1. medical	0	0	0	0	0	0	0	0	0	0	0	1	0	0	0	1	0	146	31.0	138
80	4	0	0	0	0	0	0	0	1	0	0	0	1	0	0	0	0	0	0	1	0	0	0	0	57	0	0	0	1. medical	0	0	0	0	0	0	0	0	0	0	0	0	0	0	0	0	0	110	25.0	138
82	5	0	0	0	0	0	0	0	0	0	0	0	0	1	0	0	0	0	0	0	0	0	0	0	70	0	1	0	1. medical	0	0	1	0	0	0	0	0	0	0	0	0	0	0	0	0	0	120	15.0	124
56	4	0	0	0	0	0	1	0	0	0	1	1	0	0	0	0	0	0	1	0	1	0	0	1	80	0	0	0	2. unscheduled surgery	0	0	0	0	0	1	0	0	0	0	0	0	0	0	1	0	0	92	31.0	142
75	4	0	0	0	0	0	0	1	0	0	1	0	1	0	0	0	0	0	0	0	0	0	0	1	115	0	0	0	1. medical	0	0	0	0	0	0	0	0	1	0	0	1	0	1	0	0	0	102	34.0	138
59	2	0	0	0	0	0	0	1	0	0	0	0	1	0	0	0	0	0	0	1	0	0	0	0	86	1	0	0	1. medical	0	0	0	0	0	0	0	0	0	0	0	1	1	0	0	0	0	134	40.0	130
70	3	0	0	0	0	0	0	0	0	0	1	0	1	0	0	0	0	0	0	0	0	0	0	1	62	0	0	0	1. medical	0	0	0	0	0	0	0	0	1	0	0	0	0	0	0	0	0	102	20.0	140
79	5	0	0	0	0	0	0	1	1	0	1	1	0	0	1	0	0	0	0	0	0	0	0	0	70	0	0	0	1. medical	0	0	0	0	0	0	0	0	1	0	0	1	0	0	0	0	0	104	33.0	139
66	5	0	0	0	0	0	0	1	0	1	0	0	0	0	1	0	0	0	0	0	0	0	0	1	90	1	0	0	1. medical	0	0	0	0	0	0	0	0	1	0	0	1	0	0	0	0	0	112	38.0	145
77	5	0	0	1	0	0	0	0	0	0	0	0	0	1	0	0	0	0	1	0	0	0	1	0	62	0	0	0	1. medical	0	0	1	1	0	0	0	0	0	0	0	0	0	0	0	0	0	96	21.0	141
87	5	0	0	0	0	0	0	0	0	0	0	0	1	0	0	0	0	0	0	0	0	0	0	0	65	0	1	0	1. medical	0	0	0	0	0	0	0	0	1	0	0	1	0	0	0	0	1	82	29.0	138
63	4	0	0	1	0	0	0	0	0	0	0	1	1	0	0	0	0	0	0	0	1	0	0	1	90	0	0	0	3. scheduled surgery	0	0	0	0	1	0	0	0	0	0	0	1	0	0	0	0	0	92	22.0	144
69	3	0	0	0	0	0	0	1	0	0	1	0	1	0	0	0	0	0	1	0	0	0	1	1	84	0	0	0	3. scheduled surgery	0	0	0	0	0	0	0	1	0	0	0	1	0	0	0	0	1	124	23.0	148
81	9	0	0	1	1	0	0	0	1	0	0	0	1	0	0	0	0	0	1	0	0	0	0	1	67	0	0	0	1. medical	0	0	0	1	1	0	0	0	0	0	0	0	0	1	0	1	0	144	39.0	139
60	1	0	0	0	0	0	0	0	0	0	1	1	0	0	0	0	0	0	1	0	1	0	0	1	65	1	0	0	2. unscheduled surgery	0	0	0	0	0	0	0	0	0	0	0	0	0	0	0	0	0	106	26.0	138
37	.	0	0	0	0	0	0	0	0	0	0	0	0	0	0	0	0	1	0	0	0	0	0	1	78	0	0	1	1. medical	0	0	0	0	0	0	0	0	1	0	0	0	0	1	0	0	0	126	24.0	136
77	4	0	0	0	0	0	0	0	1	0	1	0	1	0	0	0	0	0	0	0	0	0	0	1	79	0	0	0	1. medical	0	0	0	0	1	0	0	0	0	1	0	1	0	0	0	0	0	88	27.0	143
64	4	0	0	1	0	0	0	0	0	0	0	0	1	0	0	0	0	0	0	0	0	0	0	1	98	0	0	0	1. medical	0	0	0	0	0	0	0	0	1	1	0	0	0	0	0	0	0	124	39.0	138
53	1	0	0	0	0	0	0	0	0	0	1	0	1	0	0	0	0	0	0	0	1	0	0	1	70	0	0	0	3. scheduled surgery	0	0	0	0	0	0	0	1	0	0	0	1	1	0	1	0	0	90	25.0	144
59	1	0	0	0	0	0	0	0	0	0	0	0	1	0	0	0	0	0	0	0	0	0	0	0	46	0	0	0	1. medical	0	0	0	0	0	0	1	1	0	0	0	0	0	0	0	0	0	92	34.0	108
37	.	0	0	0	0	0	0	0	0	0	0	0	1	0	0	0	0	0	0	1	0	0	1	1	57	0	0	0	1. medical	0	0	0	0	0	0	0	0	0	0	0	0	0	1	0	0	0	140	31.0	140
88	5	0	0	0	0	0	0	0	0	0	0	0	1	0	0	0	0	0	0	0	0	0	0	1	77	0	1	0	1. medical	0	0	0	0	0	0	0	0	1	0	0	1	0	0	1	0	1	74	30.0	141
74	3	0	0	0	0	0	0	0	0	0	0	0	1	0	0	0	0	0	0	0	0	0	0	0	65	0	0	0	1. medical	0	0	1	1	0	0	0	0	0	0	0	1	0	0	0	0	0	110	22.0	139
60	5	0	0	1	0	0	0	0	0	1	0	0	1	0	0	0	0	0	0	0	1	0	0	1	85	0	0	0	1. medical	0	0	0	0	0	0	0	0	0	0	0	0	0	0	0	0	0	104	40.0	143
87	7	1	0	0	0	0	0	1	0	0	1	0	0	0	1	0	0	0	0	0	0	0	0	0	78	0	0	0	1. medical	0	0	0	0	0	0	0	0	1	0	0	1	1	0	0	0	1	124	20.5	145
76	4	0	0	0	0	0	0	0	1	0	1	1	0	0	0	0	0	0	0	0	1	0	0	0	68	0	0	0	1. medical	0	1	0	0	0	0	0	0	0	1	0	1	0	0	0	0	0	74	26.0	144
64	3	0	0	0	0	0	0	1	0	0	0	0	0	0	1	0	0	0	0	0	0	0	0	0	78	0	0	0	1. medical	0	0	0	0	0	0	0	0	1	0	0	0	0	0	0	0	0	98	37.0	140
42	0	0	0	0	0	0	0	0	0	0	1	0	1	0	0	0	0	0	0	0	0	0	0	1	70	1	0	0	1. medical	0	0	0	0	0	0	0	0	1	0	0	0	0	0	0	0	0	110	25.0	.
85	5	0	0	0	0	0	0	1	0	0	0	0	0	0	1	0	0	0	0	0	0	0	0	0	58	0	0	0	1. medical	0	0	0	0	0	0	0	0	1	0	0	1	0	0	0	0	0	112	24.0	131
62	4	0	0	0	0	0	0	0	1	0	1	0	1	0	0	0	0	0	0	0	0	0	0	0	65	1	1	0	1. medical	0	0	0	0	0	0	0	0	1	1	0	1	1	1	0	0	1	160	22.0	148
74	7	1	0	0	0	0	0	0	0	1	0	0	0	1	0	0	0	0	0	0	0	0	0	1	64	0	0	0	1. medical	0	0	0	0	0	0	0	0	1	0	0	1	0	0	0	0	0	118	32.0	151
82	6	0	0	0	0	0	0	1	1	0	0	0	0	0	0	0	1	0	0	0	0	0	0	1	98	1	0	0	1. medical	0	0	0	0	0	0	0	0	1	1	0	0	0	0	0	0	0	102	21.0	124
76	3	0	0	0	0	0	0	0	0	0	0	0	1	0	0	0	0	0	0	1	0	0	0	0	51	0	0	0	1. medical	0	0	0	0	0	0	0	0	0	0	0	1	0	0	0	0	0	110	27.0	124
94	6	0	0	0	0	0	0	1	1	0	0	0	0	0	1	0	0	0	0	0	0	0	0	0	65	0	0	0	3. scheduled surgery	0	0	0	0	0	0	0	0	1	0	0	1	0	0	0	0	1	106	28.0	135
83	6	0	0	1	0	0	0	0	0	0	0	0	0	1	0	0	0	0	0	0	0	0	1	0	50	0	0	0	1. medical	0	0	1	1	0	0	0	0	0	0	0	0	0	0	0	1	0	150	30.0	140
80	7	0	0	0	0	0	1	1	0	0	0	0	1	0	0	0	0	0	0	1	0	0	0	0	62	1	0	0	1. medical	0	0	0	0	0	0	0	0	0	0	0	0	0	0	0	0	0	92	27.0	139
21	.	0	0	0	0	0	0	0	0	0	0	0	0	0	0	1	0	0	0	0	0	0	0	0	60	0	0	0	1. medical	0	0	0	0	0	0	0	1	0	0	0	0	0	0	0	1	0	144	31.0	138
82	4	0	1	0	0	0	0	0	0	0	1	0	0	0	0	0	0	0	1	0	0	0	0	0	91	0	0	0	1. medical	0	0	0	0	0	0	0	0	1	0	0	1	0	0	0	1	0	144	50.0	129
77	4	0	0	0	0	0	0	0	1	0	1	0	0	0	0	0	0	0	1	0	0	0	1	1	85	0	0	0	1. medical	0	0	1	1	0	0	0	0	0	1	0	0	0	0	0	0	1	140	25.0	134
56	2	0	0	0	0	0	0	1	0	0	0	0	0	0	1	0	0	0	0	0	0	0	0	1	65	1	0	0	1. medical	0	0	0	0	0	0	0	1	0	0	0	0	0	0	0	0	0	86	32.0	141
54	4	0	0	1	0	0	0	1	0	0	0	0	1	0	0	0	0	0	0	0	0	0	0	1	52	1	0	0	1. medical	0	0	0	0	0	0	0	0	1	0	0	0	0	0	1	0	0	104	27.0	133
75	3	0	0	0	0	0	0	0	0	0	0	0	1	0	0	0	0	0	0	0	0	0	0	1	81	0	0	0	1. medical	0	0	0	0	0	0	0	1	0	0	0	1	0	1	0	0	1	168	37.0	139
76	7	0	0	1	0	0	0	0	0	1	0	0	0	1	0	0	0	0	1	0	0	0	1	1	55	1	0	0	1. medical	0	0	0	1	0	0	0	0	0	0	0	1	0	0	1	0	0	114	30.0	149
72	3	0	0	0	0	0	0	0	0	0	0	0	1	0	0	0	0	0	0	0	1	0	0	1	55	1	0	0	1. medical	0	0	0	0	0	0	0	0	0	0	0	0	0	0	1	0	0	112	50.0	138
68	2	0	0	0	0	0	0	0	0	0	0	0	0	0	0	0	0	1	0	0	0	0	0	1	102	0	0	0	2. unscheduled surgery	0	0	0	1	0	0	0	0	0	0	0	1	0	0	0	0	0	102	24.0	141
79	7	0	0	1	0	0	0	0	0	1	1	0	0	0	0	0	1	0	0	0	0	0	0	1	60	0	0	0	2. unscheduled surgery	0	0	0	0	0	1	0	0	0	0	0	0	0	0	0	0	0	88	27.0	162
36	.	0	0	0	0	0	0	0	0	0	0	0	1	0	0	0	0	0	0	0	1	0	1	1	69	1	0	1	1. medical	0	0	1	0	0	0	0	0	0	0	0	0	0	0	0	0	0	116	30.0	128
75	5	0	0	1	0	0	0	0	0	0	0	0	1	0	0	0	0	0	0	1	0	0	1	0	60	1	0	0	1. medical	0	0	0	0	0	0	0	0	0	0	0	0	0	0	0	0	0	110	33.0	137
76	3	0	0	0	0	0	0	0	0	0	1	0	1	0	0	0	0	1	0	0	1	0	0	1	82	0	0	0	1. medical	0	0	1	0	1	0	0	1	0	0	0	0	0	0	0	0	0	110	25.0	135
76	6	0	0	1	0	0	0	1	0	0	1	1	1	0	0	0	0	0	0	0	0	0	1	1	54	0	0	0	3. scheduled surgery	0	0	0	0	1	0	0	0	0	0	0	1	0	0	0	0	0	138	33.0	137
57	2	0	0	0	0	0	0	1	0	0	0	0	0	0	0	0	0	1	0	0	0	0	0	1	63	0	0	0	2. unscheduled surgery	0	0	1	0	0	0	0	0	0	0	0	1	0	0	0	0	0	130	33.0	141
81	6	0	0	1	0	0	0	0	0	0	1	0	1	0	0	0	0	0	0	1	0	0	0	0	72	0	0	0	1. medical	0	0	0	0	0	0	0	0	0	0	0	1	0	0	0	0	1	140	28.0	142
76	3	0	0	0	0	0	0	0	0	0	0	1	0	0	0	0	0	0	1	0	1	1	1	1	57	0	0	0	1. medical	0	0	1	0	0	0	0	1	0	0	0	1	0	0	1	0	0	102	29.0	145
53	1	0	0	0	0	0	0	0	0	0	0	0	1	0	0	0	0	0	0	0	0	0	0	0	54	0	0	0	1. medical	0	0	0	0	0	0	0	0	1	0	0	0	0	0	1	0	0	112	30.0	139
83	6	0	0	1	0	0	0	0	0	0	1	0	1	0	0	0	0	0	0	1	0	0	0	0	63	0	0	0	1. medical	0	0	0	1	0	0	0	0	0	0	0	0	0	0	0	0	0	102	33.0	139
65	4	0	0	1	0	0	0	0	0	0	0	0	0	0	0	0	0	0	0	0	0	0	1	1	52	1	0	0	1. medical	1	0	1	0	0	0	0	0	0	0	0	0	0	1	0	1	0	150	38.0	142
82	5	0	0	0	0	0	0	1	0	0	1	0	1	0	0	0	0	0	0	0	0	0	0	0	55	0	0	0	1. medical	0	0	0	0	0	0	0	0	1	0	0	1	0	0	0	0	0	130	40.0	142
63	2	0	0	0	0	0	0	0	0	0	0	0	0	0	0	0	1	0	0	0	0	0	0	1	80	0	0	0	2. unscheduled surgery	0	0	1	0	1	1	0	0	0	0	0	1	0	0	0	0	0	92	30.0	140
65	2	0	0	0	0	0	0	0	0	0	0	1	0	1	0	0	0	0	0	0	0	0	1	1	109	0	0	0	1. medical	0	0	1	1	0	0	0	0	0	0	0	1	0	1	0	0	0	130	37.0	135
72	6	1	0	0	0	0	0	0	0	0	1	0	0	0	0	0	0	0	0	0	1	0	0	1	84	0	0	0	3. scheduled surgery	0	1	0	0	0	0	0	0	0	0	0	1	0	0	1	0	0	116	19.0	142
75	5	0	0	0	0	0	0	1	0	0	0	0	0	0	1	0	0	0	0	0	0	0	0	1	90	0	1	0	1. medical	0	0	0	0	0	0	0	1	0	0	0	1	1	0	0	0	0	104	32.0	134
85	5	0	0	0	0	0	0	1	0	0	0	0	1	0	0	0	0	0	0	0	0	0	0	0	54	1	0	0	1. medical	0	0	0	0	0	0	0	0	1	0	1	1	0	0	0	0	0	116	30.0	133
90	4	0	0	0	0	0	0	0	0	0	0	0	1	0	0	0	0	0	0	1	0	0	0	1	74	0	0	0	1. medical	0	0	0	0	0	0	0	0	0	0	0	0	0	0	0	0	0	104	32.0	138
89	6	0	0	0	0	0	0	0	0	1	0	0	0	1	0	0	0	0	0	0	0	0	0	0	48	0	0	0	1. medical	0	0	1	0	0	0	0	0	0	0	0	0	0	0	1	0	0	82	19.0	138
68	4	0	0	0	0	0	0	1	0	0	0	0	1	0	0	0	0	0	0	0	0	0	0	1	67	1	0	0	1. medical	0	0	1	0	0	0	0	0	0	0	0	1	0	0	1	0	0	104	24.0	136
54	4	0	0	1	0	0	0	1	0	0	0	0	0	0	1	0	0	0	0	0	0	0	0	0	47	0	0	0	1. medical	0	0	0	0	1	0	0	0	0	0	0	0	0	0	0	0	0	120	37.0	134
43	0	0	0	0	0	0	0	0	0	0	0	0	1	0	0	0	0	0	0	0	0	0	0	0	80	0	0	0	1. medical	0	0	0	0	0	0	1	1	0	0	0	0	0	0	0	0	0	132	32.0	137
89	7	0	0	0	0	0	0	0	1	1	0	0	0	0	0	0	1	0	0	0	0	0	0	0	84	0	0	0	3. scheduled surgery	0	0	0	0	0	0	0	0	1	1	0	0	0	0	1	0	0	64	14.0	134
66	5	0	0	0	0	0	0	0	1	1	1	0	0	0	0	0	1	0	0	0	1	0	0	1	87	0	0	0	3. scheduled surgery	0	0	0	0	0	0	0	0	0	0	0	1	0	1	0	0	0	110	26.0	135
51	3	0	0	0	0	0	0	1	0	0	0	0	0	0	0	1	0	0	0	0	0	0	0	0	60	0	0	0	1. medical	0	0	1	0	0	0	0	0	0	0	1	1	0	0	1	0	0	92	20.0	147
64	3	0	0	0	0	0	0	1	0	0	1	0	0	0	0	0	0	0	1	0	0	0	0	0	68	0	0	0	3. scheduled surgery	0	0	1	0	0	0	0	1	0	0	0	1	0	1	0	0	0	122	28.0	133
57	2	0	0	0	0	0	0	1	0	0	0	0	0	0	1	0	0	0	0	0	0	0	0	0	110	0	0	0	1. medical	0	0	0	0	0	0	0	0	1	0	0	0	0	0	0	0	0	110	30.0	138
87	6	0	0	1	0	0	0	0	0	0	1	0	0	0	0	0	0	0	1	0	0	0	1	1	80	0	0	0	1. medical	0	0	0	0	1	0	0	0	0	0	0	0	0	0	0	1	0	144	38.0	136
43	0	0	0	0	0	0	0	0	0	0	1	0	0	0	0	0	0	0	0	0	1	0	0	1	78	0	0	0	3. scheduled surgery	0	1	0	1	0	0	0	0	0	1	0	0	0	1	0	1	0	160	30.0	132
52	2	0	0	0	0	0	0	1	0	0	0	0	0	0	1	0	0	0	0	0	0	0	0	0	180	0	0	0	1. medical	0	0	0	0	0	0	0	0	1	0	0	1	0	0	0	0	0	120	18.0	132
78	3	0	0	0	0	0	0	0	0	0	1	0	0	0	0	0	0	0	0	0	0	0	0	1	70	0	0	0	2. unscheduled surgery	0	1	0	0	0	0	0	1	0	0	0	0	0	0	0	0	1	80	25.0	129
70	2	0	0	0	0	0	0	0	0	0	0	0	0	0	0	0	0	1	0	0	0	0	0	0	55	0	0	0	2. unscheduled surgery	0	0	0	0	1	0	0	0	0	0	0	0	0	1	1	1	0	159	18.0	139
79	3	0	0	0	0	0	0	0	0	0	1	0	0	0	0	0	0	1	0	0	0	0	0	1	100	0	0	0	2. unscheduled surgery	0	0	1	1	0	1	0	1	0	0	0	0	0	0	0	0	0	72	31.0	143
72	5	0	0	0	0	0	0	0	1	0	1	0	0	0	0	0	0	0	1	0	0	0	0	1	52	0	0	0	3. scheduled surgery	0	0	0	0	0	0	0	1	0	0	0	0	0	0	1	0	0	116	24.0	136
65	7	0	0	0	0	0	1	0	0	1	0	1	1	0	0	0	0	0	0	0	0	0	0	1	60	0	0	0	1. medical	0	0	1	0	0	0	0	0	0	1	0	0	0	0	1	0	1	165	22.0	140
82	5	0	0	0	0	0	0	1	0	0	0	0	0	0	1	0	0	0	0	1	0	0	0	0	55	0	0	0	1. medical	0	0	0	0	0	0	0	0	0	0	0	0	0	0	0	0	0	110	28.0	140
63	5	0	0	1	0	0	0	1	0	0	1	0	0	1	0	0	0	0	0	0	0	0	0	1	146	0	0	0	1. medical	0	0	0	1	0	0	0	0	0	0	1	0	0	0	0	0	0	68	25.0	143
71	3	0	0	0	0	0	0	0	0	0	0	0	1	1	0	0	0	0	0	0	0	0	0	0	69	0	0	0	1. medical	0	0	1	0	0	0	0	1	0	0	0	0	0	0	0	0	0	92	51.0	136
58	1	0	0	0	0	0	0	0	0	0	0	0	0	0	0	1	0	0	0	1	0	0	0	1	67	0	0	0	1. medical	0	0	0	0	0	0	0	0	0	0	0	0	0	0	0	1	0	191	24.0	138
83	5	0	0	0	0	0	0	0	0	0	0	0	0	0	0	0	0	0	0	0	1	0	1	1	106	0	0	0	1. medical	0	1	0	0	0	0	0	0	0	0	0	0	0	0	0	0	0	104	26.0	137
67	3	0	0	0	0	0	0	0	0	0	0	0	0	1	0	0	0	0	0	0	0	0	0	1	82	0	0	0	1. medical	0	0	0	0	1	0	0	0	0	0	0	0	0	1	0	1	0	150	39.0	140
53	2	0	0	0	0	0	0	1	0	0	0	0	1	0	0	0	0	0	0	0	0	0	0	1	75	1	0	0	1. medical	0	0	0	0	0	0	0	0	1	0	0	0	0	0	0	0	0	138	29.0	138
49	0	0	0	0	0	0	0	0	0	0	0	0	0	1	0	0	0	0	1	0	0	0	0	0	82	0	0	0	1. medical	0	0	1	0	0	1	0	0	0	0	0	0	0	0	0	0	0	126	34.0	143
83	6	0	0	1	0	0	0	0	0	0	0	0	0	0	0	0	0	1	0	0	0	0	0	0	73	0	0	0	2. unscheduled surgery	0	0	1	0	0	0	0	0	0	0	0	0	0	0	1	0	0	108	15.0	136
69	2	0	1	0	0	0	0	0	0	0	0	0	0	0	0	0	0	1	0	0	0	0	0	0	93	0	0	0	2. unscheduled surgery	0	0	0	0	0	0	0	0	1	0	0	1	0	0	1	1	0	200	30.0	147
43	0	0	0	0	0	0	0	0	0	0	0	0	0	0	0	1	0	0	0	0	0	0	0	1	75	0	0	0	1. medical	0	0	0	0	0	0	0	0	1	0	0	0	0	0	0	0	0	130	28.0	140
69	3	0	0	0	0	0	0	0	1	0	0	0	0	0	0	0	0	1	0	0	0	0	0	0	49	0	0	0	1. medical	0	0	0	0	0	0	0	0	1	1	0	0	0	0	0	0	0	110	27.0	138
79	7	1	0	0	1	0	0	0	0	0	1	0	0	1	0	0	0	0	0	0	0	1	0	0	65	0	0	0	1. medical	0	0	1	0	0	0	0	1	0	0	0	1	0	0	0	0	0	88	23.0	139
69	3	0	0	0	0	0	0	1	0	0	0	0	1	0	0	0	0	0	0	0	0	0	0	1	48	1	0	0	1. medical	0	0	0	1	0	0	0	0	0	0	0	1	0	0	0	0	0	114	35.0	139
71	7	1	0	0	0	0	0	1	1	0	0	1	1	0	0	0	0	0	0	0	1	0	0	1	82	0	0	0	1. medical	0	0	1	0	0	1	0	0	0	0	0	1	0	0	0	0	1	100	24.0	132
73	5	0	0	1	0	0	0	0	0	0	0	1	0	1	0	0	0	0	0	0	0	0	1	0	72	0	0	0	1. medical	0	0	1	1	0	0	0	0	0	0	0	0	0	0	0	0	0	130	29.0	143
38	.	0	0	0	0	0	0	0	0	0	0	0	0	0	0	0	0	0	1	0	0	0	0	0	65	0	0	1	1. medical	0	1	0	0	0	0	0	1	0	0	0	1	0	1	0	0	0	100	27.0	136
82	5	0	0	0	0	0	0	0	0	0	0	0	0	1	0	0	0	0	0	0	1	0	0	0	65	0	1	0	1. medical	0	1	0	0	0	0	0	0	0	1	0	1	0	0	1	1	0	146	21.0	122
57	4	0	0	0	0	0	0	0	0	1	1	0	1	0	0	0	0	0	0	0	0	0	0	1	83	0	1	0	3. scheduled surgery	0	0	1	0	0	0	0	0	0	0	0	1	0	1	0	0	0	100	20.0	142
80	4	0	0	0	0	0	0	0	0	0	0	0	1	0	0	0	0	0	0	0	0	0	0	0	47	0	0	0	1. medical	0	0	0	0	0	0	0	0	1	0	0	0	0	0	0	0	0	108	33.0	142
85	7	0	0	1	0	0	0	1	0	0	1	0	1	0	0	0	0	0	0	0	0	0	1	0	45	0	0	0	3. scheduled surgery	0	0	0	1	0	0	0	0	0	0	0	0	0	0	1	0	0	88	33.0	136
74	4	0	0	0	0	0	0	0	0	0	0	0	0	0	0	0	0	0	0	0	1	0	0	0	61	0	0	0	1. medical	0	1	0	0	0	0	0	0	0	0	0	1	0	0	0	0	1	80	32.0	131
84	5	0	0	0	0	0	0	0	0	0	1	0	0	1	0	0	0	0	1	0	0	1	0	1	78	0	1	0	3. scheduled surgery	0	0	0	1	0	0	0	1	0	0	0	1	0	0	0	0	0	84	25.0	140
52	3	0	0	0	0	0	0	0	1	0	1	0	0	0	0	0	0	0	0	0	1	0	0	1	92	0	0	0	1. medical	0	1	0	0	0	0	0	0	0	1	0	0	0	0	0	0	0	92	31.0	139
74	5	0	0	0	1	0	0	0	0	0	0	0	1	0	0	0	0	0	0	0	0	0	0	1	61	0	0	0	1. medical	0	0	0	0	0	0	0	0	1	0	0	0	0	0	0	0	0	96	31.0	139
41	0	0	0	0	0	0	0	0	0	0	0	0	0	0	0	0	0	0	1	0	0	0	0	1	65	1	0	0	1. medical	0	0	0	0	0	0	0	0	1	0	0	0	0	0	1	0	0	116	18.0	144
69	2	0	0	0	0	0	0	0	0	0	0	0	0	0	0	0	1	0	0	0	0	0	0	1	86	0	0	0	1. medical	0	0	0	1	0	0	0	0	0	0	0	0	0	0	0	0	0	108	36.0	150
69	6	1	0	0	0	0	0	0	0	1	1	1	0	0	0	0	1	0	0	0	1	1	0	0	90	0	0	0	2. unscheduled surgery	0	0	0	1	0	0	0	1	0	0	0	1	0	0	0	0	0	92	29.0	139
69	4	0	1	0	0	0	0	0	0	1	0	0	1	1	0	0	0	0	0	0	0	0	0	1	55	0	0	0	1. medical	0	0	0	1	1	0	0	0	0	0	0	1	0	0	0	0	0	96	24.0	148
35	.	0	0	0	0	0	0	0	0	0	0	0	0	0	0	1	0	0	0	0	0	0	0	0	65	0	0	0	3. scheduled surgery	0	0	0	0	0	0	0	0	1	0	0	0	0	0	0	0	0	98	22.0	136
74	5	0	0	1	0	0	0	0	0	0	0	0	1	0	0	0	0	0	0	0	0	0	0	1	62	1	0	0	3. scheduled surgery	0	0	0	1	0	0	0	0	0	0	0	1	0	0	0	0	0	136	35.0	137
58	1	0	0	0	0	0	0	0	0	0	0	0	1	0	0	0	0	0	0	1	0	0	0	1	110	1	0	0	1. medical	0	0	0	1	0	0	0	0	0	0	0	1	0	0	0	0	0	122	42.0	140
70	4	0	0	1	0	0	0	0	0	0	0	0	0	1	0	0	0	1	1	0	0	0	1	1	66	0	0	0	1. medical	0	1	1	0	1	1	0	1	0	0	0	0	0	0	0	0	0	104	44.0	130
77	4	0	0	0	0	0	0	0	0	0	1	0	0	0	0	0	0	0	1	0	0	0	1	1	67	0	0	0	1. medical	0	0	0	0	0	0	0	1	0	0	0	0	0	0	0	0	0	104	26.0	124
83	6	1	0	0	0	0	0	0	0	0	0	1	0	0	0	0	0	0	1	0	1	0	0	1	85	1	0	0	1. medical	0	0	0	0	0	0	0	0	0	0	0	0	0	0	0	0	0	96	33.0	138
70	4	0	0	1	0	1	0	0	0	0	0	0	1	0	0	0	0	0	0	0	0	0	0	1	50	0	0	0	1. medical	0	0	0	1	0	1	0	0	0	1	0	0	0	0	1	0	1	120	20.0	120
61	9	1	0	0	0	0	1	0	0	1	0	0	0	0	0	0	1	0	0	0	0	0	1	1	102	0	0	0	2. unscheduled surgery	0	0	0	0	0	1	0	1	0	0	0	1	0	1	0	0	0	86	27.0	130
63	2	0	0	0	0	0	0	0	0	0	0	0	1	0	0	0	0	0	0	0	0	0	0	0	70	0	0	0	1. medical	0	0	0	0	0	0	0	0	1	0	0	1	0	1	0	0	0	122	33.0	138
57	1	0	1	0	0	0	0	0	0	0	0	0	1	0	0	0	0	0	0	0	0	0	0	1	75	0	0	0	1. medical	0	0	0	0	0	0	0	1	0	0	0	0	0	0	0	0	0	126	25.0	143
70	8	1	0	0	0	0	0	1	0	1	0	1	0	0	1	0	0	0	0	0	0	0	0	1	80	0	0	0	1. medical	0	0	0	0	0	0	0	0	1	0	0	0	0	0	0	0	0	88	18.0	138
57	3	0	0	1	0	0	0	0	0	0	1	0	1	0	0	0	0	0	0	0	0	0	0	1	78	0	0	0	3. scheduled surgery	0	0	0	0	0	0	0	0	1	0	0	0	0	0	0	0	0	108	21.0	142
60	2	0	0	0	0	0	0	1	0	0	0	0	1	0	0	0	0	0	0	0	0	0	0	0	61	0	0	0	1. medical	0	0	0	0	0	0	0	0	1	0	0	0	0	0	0	0	0	82	32.0	141
88	4	0	0	0	0	0	0	0	0	0	1	0	0	0	0	0	0	1	0	0	0	0	0	0	50	0	0	0	2. unscheduled surgery	0	0	0	0	0	0	0	0	1	0	0	0	0	0	1	0	0	140	30.0	138
75	5	1	0	0	0	0	0	0	0	0	1	1	0	0	0	0	0	1	0	0	0	0	0	0	115	0	0	0	2. unscheduled surgery	0	0	0	0	0	0	0	0	1	0	0	1	0	0	0	0	0	96	34.0	141
66	8	1	0	0	0	0	0	1	0	1	0	0	1	0	0	0	0	0	0	0	1	0	0	1	99	0	0	0	1. medical	0	0	1	0	0	0	0	0	0	0	0	1	0	0	1	0	0	102	32.0	139
73	5	0	0	1	0	0	0	0	0	0	0	0	0	0	0	0	0	0	0	0	0	0	1	1	65	0	0	0	1. medical	0	1	0	1	1	0	0	0	0	1	0	1	0	0	1	0	1	160	22.0	128
59	4	1	0	0	0	0	0	0	1	0	1	1	0	0	0	0	0	0	1	0	1	0	0	1	64	1	0	0	2. unscheduled surgery	0	0	0	0	0	1	0	0	0	0	0	0	0	0	0	0	0	92	20.0	135
69	4	0	0	1	0	0	0	0	0	0	1	0	1	0	0	0	0	1	0	0	0	0	0	1	82	0	0	0	3. scheduled surgery	0	0	0	0	1	0	0	0	0	0	1	1	0	0	1	0	0	84	26.0	134
47	0	0	0	0	0	0	0	0	0	0	0	0	0	0	0	0	1	0	0	0	0	0	0	1	71	1	0	0	2. unscheduled surgery	0	0	0	0	0	0	0	0	1	0	0	0	0	0	1	0	0	114	20.0	135
48	1	0	0	0	0	0	0	0	1	0	0	0	1	0	0	0	0	0	0	1	0	0	1	0	54	0	0	0	1. medical	0	0	0	0	0	0	0	0	0	0	0	0	0	1	0	0	1	100	35.0	135
78	5	0	0	1	0	0	0	0	0	0	0	0	0	0	0	0	0	0	1	0	0	0	0	0	75	0	0	0	1. medical	0	0	0	0	0	0	0	0	1	0	0	0	0	0	0	0	0	104	32.0	132
78	3	0	0	0	0	0	0	0	0	0	1	0	1	0	0	0	0	0	0	0	0	0	0	1	70	0	0	0	1. medical	0	0	0	0	0	0	0	1	0	0	0	0	0	0	0	0	0	100	33.0	134
83	5	0	0	0	0	0	0	1	0	0	1	0	0	0	1	0	0	0	0	0	0	0	0	1	79	0	0	0	1. medical	0	0	0	0	0	0	0	0	1	0	0	0	0	0	0	0	0	86	37.0	139
28	.	0	0	0	0	0	0	0	0	0	0	0	1	0	0	0	0	0	0	0	1	0	0	0	48	0	0	0	1. medical	0	0	0	0	0	0	0	0	0	0	0	1	0	0	1	0	0	126	19.0	137
78	7	1	0	0	0	0	0	1	1	0	1	1	1	0	0	0	0	0	0	0	1	0	0	1	81	0	0	0	1. medical	0	0	0	0	0	0	0	0	0	0	1	1	1	0	1	0	0	108	26.0	133
66	3	0	0	0	0	0	0	1	0	0	0	0	0	0	1	0	0	0	0	0	0	0	0	1	66	0	0	0	1. medical	0	0	0	0	0	0	0	0	1	0	0	0	0	0	0	1	0	160	38.0	126
72	5	0	0	0	0	0	0	0	1	0	1	1	0	0	0	0	1	0	0	0	1	0	0	1	58	1	1	0	1. medical	0	0	0	0	0	0	0	0	0	1	0	0	0	0	1	0	0	100	33.0	163
79	6	0	1	0	1	0	0	0	0	0	0	0	1	0	0	0	0	0	0	1	0	0	0	1	80	0	0	0	1. medical	0	0	0	0	0	0	0	0	0	0	0	1	0	1	0	0	0	128	31.0	129
34	.	0	0	0	1	0	0	0	0	1	0	1	0	0	0	1	0	0	0	0	0	0	0	1	38	0	0	1	1. medical	0	0	0	0	0	0	0	0	1	0	0	0	0	0	1	1	0	144	18.0	136
59	2	0	0	0	0	0	0	1	0	0	0	0	1	0	0	0	0	0	0	1	0	0	0	1	92	0	0	0	1. medical	0	0	0	0	0	0	0	0	0	0	0	0	0	0	0	0	0	120	30.0	132
76	4	0	0	0	0	0	0	1	0	0	0	0	1	0	0	0	0	0	0	0	0	0	0	1	63	0	0	0	1. medical	0	0	1	0	0	0	0	1	0	0	1	1	0	0	0	1	0	152	24.0	134
84	6	0	0	0	0	0	0	1	0	0	0	0	0	1	1	0	0	0	0	0	0	0	0	1	121	0	1	0	1. medical	0	0	1	0	0	0	0	0	0	0	0	1	0	0	0	1	0	150	43.0	138
66	2	0	0	0	0	0	0	0	0	0	0	0	0	0	0	1	0	0	0	0	0	0	0	1	83	0	0	0	1. medical	0	0	0	0	0	0	0	1	0	0	0	0	0	0	0	0	0	100	27.0	139
80	5	0	0	0	0	0	0	0	0	0	0	0	1	0	0	0	0	0	0	0	0	0	0	1	68	0	0	0	1. medical	0	0	0	0	0	0	0	0	1	0	0	1	0	0	1	0	0	130	22.0	129
47	2	0	0	0	0	0	0	1	0	0	0	1	0	0	0	0	0	0	1	0	1	0	0	0	97	0	0	0	1. medical	0	0	0	0	0	0	0	0	0	0	0	1	0	1	1	0	0	100	25.0	136
73	4	0	0	0	0	0	0	0	0	0	0	0	0	0	0	0	0	0	0	0	1	0	0	1	86	0	0	0	1. medical	0	1	0	0	0	0	0	0	0	0	0	0	0	0	0	0	0	112	24.0	138
86	6	0	0	0	0	0	0	1	0	0	0	1	1	0	0	0	0	0	0	0	1	0	0	1	66	0	0	0	1. medical	0	0	0	0	0	0	0	0	0	0	0	1	0	0	1	0	0	80	30.0	138
57	3	0	0	0	0	0	0	0	0	0	1	0	0	0	0	0	0	0	0	1	0	0	0	1	77	1	1	0	2. unscheduled surgery	0	1	0	0	0	1	0	0	0	1	0	1	0	0	1	0	0	72	34.0	138
44	0	0	0	0	0	0	0	0	0	0	0	0	0	0	0	0	0	1	0	0	0	0	0	0	64	0	0	0	2. unscheduled surgery	0	0	0	0	0	0	0	0	1	0	0	0	0	0	0	0	0	134	26.0	137
61	4	0	0	1	0	0	0	0	0	0	1	0	0	0	0	0	0	1	0	0	0	0	0	1	116	0	0	0	2. unscheduled surgery	0	0	1	0	0	0	0	0	0	0	0	1	0	1	0	1	0	180	29.0	130
61	4	0	0	0	0	0	0	0	1	0	1	1	0	1	0	0	0	0	0	0	0	0	0	0	129	0	1	0	1. medical	0	0	1	0	0	0	0	0	0	1	0	1	0	0	0	0	0	102	34.0	132
61	3	0	0	0	0	0	0	1	0	0	1	0	1	0	0	0	0	0	0	0	0	0	0	1	50	1	0	0	1. medical	0	0	1	0	0	0	0	0	0	0	0	1	0	0	0	0	0	128	22.0	139
72	8	0	0	0	0	0	1	0	0	1	0	0	0	0	0	0	0	1	0	0	1	0	0	1	68	0	0	0	2. unscheduled surgery	0	0	0	0	0	0	0	0	0	1	1	1	0	0	0	0	1	130	25.0	136
82	6	0	0	0	0	0	0	1	1	0	0	0	0	0	1	0	0	0	0	0	0	0	0	0	45	0	0	0	1. medical	0	0	0	0	0	0	0	1	0	1	0	1	0	0	0	0	0	110	42.0	141
80	5	0	0	0	0	1	0	1	0	0	0	0	1	1	0	0	0	0	0	0	1	0	0	0	40	1	0	0	1. medical	0	0	1	0	0	0	0	0	0	0	0	1	0	0	1	1	0	158	26.0	147
86	4	0	0	0	0	0	0	0	0	0	1	0	0	1	0	0	0	0	0	0	0	0	1	1	80	0	0	0	1. medical	0	0	1	0	0	0	0	0	0	0	0	0	0	1	0	0	0	102	31.0	143
44	3	0	0	0	0	0	1	0	0	0	0	0	1	0	0	0	0	0	0	0	0	0	0	1	83	1	0	0	1. medical	0	0	0	0	0	0	0	1	0	0	0	0	0	1	0	0	0	102	21.0	140
38	.	0	0	0	0	0	0	0	0	0	0	0	1	0	0	0	0	0	0	1	0	0	0	1	91	0	0	0	1. medical	0	0	0	0	0	0	0	0	0	1	0	0	0	0	1	1	0	152	31.0	139
80	6	0	0	0	0	0	0	0	0	1	1	0	0	0	0	0	0	0	0	0	0	0	0	0	55	0	0	0	3. scheduled surgery	0	1	0	0	0	0	0	1	0	0	0	0	0	0	0	0	1	110	28.0	135
92	6	0	1	1	0	0	0	0	0	0	1	0	0	0	0	0	0	0	0	0	1	0	1	1	71	0	0	0	1. medical	0	1	0	0	1	0	0	0	0	0	0	0	0	0	0	0	0	136	34.0	138
55	3	0	0	0	0	0	0	0	0	0	0	0	0	1	0	0	0	0	0	0	0	0	1	1	90	0	1	0	1. medical	0	0	0	0	1	0	0	0	0	0	0	1	0	0	0	0	0	100	23.0	145
86	4	0	0	0	0	0	0	0	0	0	0	0	1	0	0	0	0	0	0	1	0	0	1	0	48	0	0	0	1. medical	0	0	0	0	0	0	0	1	0	0	0	0	0	0	0	0	0	100	24.0	144
65	4	0	0	1	0	0	0	0	0	0	0	0	0	0	0	0	0	0	1	0	0	0	0	1	56	0	0	0	1. medical	0	0	1	1	0	1	0	0	0	0	0	0	0	0	1	0	0	116	28.0	136
55	4	0	0	0	0	0	0	1	1	0	0	0	0	0	1	0	0	0	0	0	0	0	0	1	93	0	1	0	1. medical	0	0	0	0	0	0	0	0	1	1	0	0	0	1	0	0	0	132	58.0	139
75	4	0	0	0	0	0	0	0	1	0	0	0	0	0	0	0	0	0	0	0	0	0	1	1	.	1	0	0	1. medical	0	0	0	0	0	1	0	0	0	0	1	0	0	0	0	0	0	80	28.0	.
79	7	0	0	0	0	0	0	0	1	1	0	1	0	0	0	0	0	1	0	0	1	0	0	1	61	1	1	0	1. medical	0	0	0	0	0	0	0	0	0	0	0	1	0	0	1	0	0	90	25.0	140
55	3	0	0	1	0	0	0	0	0	0	0	0	0	0	0	0	0	0	1	0	0	1	1	0	55	1	0	0	1. medical	0	0	0	0	0	0	0	1	0	0	0	0	0	0	1	0	0	132	36.0	140
60	3	0	0	0	0	0	0	0	0	0	1	1	1	0	0	0	0	0	0	0	0	0	0	1	54	0	0	0	1. medical	0	0	0	1	0	0	0	0	0	0	0	1	0	0	0	0	0	126	26.0	133
80	3	0	0	0	0	0	0	0	0	0	0	0	0	0	0	0	0	1	0	0	0	0	1	1	76	0	0	0	2. unscheduled surgery	0	0	1	0	0	1	0	0	0	0	0	1	0	1	1	0	0	112	28.0	138
79	4	0	0	0	0	0	0	1	0	0	0	0	0	1	0	1	0	0	0	0	0	0	1	0	40	0	0	0	1. medical	0	0	1	0	0	0	0	1	0	0	1	1	0	0	1	0	0	96	20.0	143
57	1	0	1	0	0	0	0	0	0	0	0	0	0	1	0	0	0	0	0	0	0	0	1	0	60	0	0	0	1. medical	0	0	1	0	0	0	0	0	0	0	0	0	0	0	1	0	0	112	29.0	137
50	0	0	0	0	0	0	0	0	0	0	0	0	1	0	0	0	0	0	0	0	0	0	0	0	60	0	0	0	1. medical	0	0	0	1	0	0	0	0	0	0	0	0	0	1	0	1	0	152	37.0	151
70	6	0	0	0	0	0	0	0	0	1	1	0	0	1	0	0	0	0	0	0	0	0	0	0	84	0	1	0	2. unscheduled surgery	0	0	0	1	0	1	0	0	0	0	0	1	0	0	1	1	0	144	39.0	149
63	3	0	0	0	0	0	0	0	0	0	0	0	1	0	0	0	0	0	0	1	0	0	0	0	50	0	0	0	1. medical	0	0	0	0	0	0	0	0	0	0	0	1	0	1	0	1	0	180	20.0	146
59	7	0	0	0	0	0	0	0	1	1	0	0	0	0	0	0	0	1	0	0	0	0	0	1	79	1	1	0	2. unscheduled surgery	0	0	0	0	0	0	0	0	1	0	0	0	0	0	1	0	0	128	35.0	145
67	4	0	0	1	0	0	0	0	0	0	1	0	0	0	0	0	0	0	0	0	0	0	0	1	72	0	0	0	1. medical	1	0	0	0	0	0	0	0	1	0	0	0	0	1	0	0	0	110	25.0	137
66	3	0	0	0	0	0	0	0	1	0	0	0	0	0	0	0	0	1	0	0	0	0	0	1	70	0	0	0	1. medical	0	0	0	1	0	0	0	0	0	0	0	0	0	0	0	0	0	88	24.0	142
35	.	0	0	0	0	0	0	0	0	0	0	0	0	1	0	0	0	0	0	0	0	0	0	0	55	0	0	0	1. medical	0	0	0	0	0	0	0	0	1	0	0	0	0	0	0	0	0	88	25.0	137
59	3	0	0	1	0	1	0	0	0	0	1	0	0	0	0	0	0	0	0	0	0	0	0	1	39	1	0	0	2. unscheduled surgery	0	1	0	0	0	0	0	0	1	0	0	0	0	0	1	1	0	146	25.0	135
61	3	0	0	0	0	0	0	0	0	0	1	0	0	0	0	0	0	0	1	0	1	0	0	1	65	0	1	0	1. medical	0	0	1	0	0	1	0	0	0	0	0	1	0	0	0	0	0	90	21.0	137
74	4	0	0	0	0	0	0	1	0	0	1	0	0	0	0	0	0	1	0	0	0	0	0	1	71	0	0	0	2. unscheduled surgery	0	0	0	0	0	0	0	0	1	1	0	0	0	0	0	0	0	116	25.0	143
66	2	0	0	0	0	0	0	0	0	0	0	0	1	0	0	0	0	0	0	0	1	0	0	1	61	1	0	0	1. medical	0	0	0	0	0	0	0	0	0	0	0	0	0	0	1	0	0	98	23.0	146
77	7	1	0	1	0	0	0	0	0	0	0	0	0	1	0	0	0	0	0	0	0	0	1	1	94	0	0	0	1. medical	0	0	1	0	0	0	0	0	0	0	0	0	0	1	0	0	0	84	18.0	125
70	2	0	0	0	0	0	0	0	0	0	0	1	0	1	0	0	0	0	0	0	0	0	0	1	88	0	0	0	3. scheduled surgery	0	1	0	0	0	1	0	1	0	0	0	0	0	0	1	0	0	116	20.0	138
56	2	0	0	0	0	0	0	1	0	0	0	0	1	0	0	0	0	0	0	1	0	0	0	1	61	1	0	0	1. medical	0	0	0	0	0	0	0	0	0	0	0	0	0	0	0	0	0	114	29.0	140
82	9	1	0	0	0	0	0	0	0	1	0	0	0	0	0	0	0	1	0	0	0	0	0	1	79	0	0	0	2. unscheduled surgery	0	0	1	1	0	0	0	0	0	0	0	1	0	1	1	0	0	98	22.0	120
77	5	0	0	0	0	0	0	0	0	1	0	0	0	1	0	0	0	0	0	0	0	0	0	0	83	0	0	0	1. medical	0	0	1	0	0	0	0	0	0	0	0	1	0	0	0	0	0	86	19.0	138
88	6	0	0	0	0	0	0	0	0	1	1	0	0	1	0	0	0	0	0	0	0	0	1	0	59	0	0	0	1. medical	0	0	1	0	0	0	0	0	0	0	0	0	0	0	0	0	0	100	23.0	134
30	.	0	0	1	0	1	0	0	0	0	0	0	0	0	0	0	0	1	0	0	0	0	1	0	51	0	0	0	1. medical	0	0	0	0	0	1	0	0	0	0	1	0	0	0	0	0	0	112	21.0	136
87	4	0	0	0	0	0	0	0	0	0	0	0	1	0	0	0	0	0	0	0	1	0	0	0	61	0	0	0	1. medical	0	0	0	0	0	0	0	0	0	0	0	0	0	0	0	0	0	90	20.0	137
75	6	0	0	1	0	0	0	1	0	0	1	0	1	0	0	0	0	0	0	0	0	0	0	1	86	0	0	0	1. medical	0	0	0	0	0	0	0	0	1	0	0	1	0	1	0	0	0	120	26.0	142
49	1	0	0	0	0	1	0	0	0	0	0	0	1	0	0	0	0	0	0	0	0	0	1	1	65	0	1	0	1. medical	0	0	0	0	0	1	0	1	0	1	0	1	0	0	1	0	0	104	31.0	138
84	4	0	0	0	0	0	0	0	0	0	0	0	0	0	0	1	0	0	0	1	0	0	0	0	60	1	0	0	1. medical	0	0	0	0	0	0	0	0	0	0	0	1	0	0	1	0	0	108	20.0	128
76	4	0	0	0	0	0	0	0	0	0	0	0	0	0	0	0	0	0	0	0	0	0	0	0	62	0	0	0	1. medical	0	1	1	0	0	0	0	0	0	0	0	1	0	0	0	0	0	86	34.0	135
49	2	0	0	1	0	0	0	0	0	0	0	0	0	0	0	0	0	0	1	0	0	0	0	0	51	0	0	0	1. medical	0	0	0	0	0	1	0	0	0	0	0	0	0	0	1	0	0	80	24.0	142
38	.	0	0	0	0	0	1	1	0	0	0	0	0	0	0	0	0	1	0	0	0	0	1	1	90	1	0	0	1. medical	0	0	1	0	0	1	0	0	0	1	0	0	0	0	0	1	0	142	26.0	136
46	2	0	0	0	0	0	0	1	0	0	0	0	0	0	1	0	0	0	0	0	0	0	0	0	170	0	1	0	1. medical	0	0	0	0	0	0	0	0	1	1	0	1	0	0	0	0	0	100	20.0	131
77	5	0	0	0	0	0	0	1	0	0	0	0	0	0	0	0	0	0	0	0	0	0	1	1	78	0	0	0	1. medical	0	0	0	0	1	0	0	0	0	0	1	1	0	0	1	0	0	108	25.0	151
51	1	0	0	0	0	0	0	0	0	0	1	1	0	0	0	0	0	1	0	0	0	0	0	1	72	1	0	0	2. unscheduled surgery	0	0	1	0	0	1	0	0	0	0	0	1	0	0	1	0	0	124	26.0	133
33	.	0	0	0	0	0	0	0	0	0	0	0	1	0	0	0	0	0	0	0	1	0	0	0	80	1	0	0	1. medical	0	0	0	0	0	0	0	0	0	0	0	0	0	1	0	0	0	130	48.0	140
23	.	0	0	0	0	0	0	0	0	0	0	0	1	0	0	0	0	0	0	1	0	0	0	0	50	0	0	0	1. medical	0	0	0	0	0	0	0	0	0	0	0	0	0	0	0	0	0	126	28.0	133
60	4	0	0	1	0	0	0	0	0	0	0	0	0	0	0	0	0	1	0	0	0	0	1	0	122	0	0	0	2. unscheduled surgery	0	0	1	0	0	1	0	0	0	0	0	1	0	1	1	1	0	148	35.0	136
83	5	0	0	0	0	0	0	1	0	0	0	0	0	0	0	0	0	0	1	0	0	0	1	0	70	0	0	0	2. unscheduled surgery	0	0	0	1	0	0	0	0	0	0	0	0	0	0	0	0	0	104	24.0	133
85	5	0	0	0	0	0	0	0	0	0	0	0	0	0	0	0	0	0	1	0	0	0	0	1	75	0	0	0	2. unscheduled surgery	0	0	0	0	0	0	0	0	1	0	0	0	0	0	1	0	0	114	20.0	143
77	8	0	0	1	0	0	0	0	0	1	0	1	0	0	0	0	0	0	1	0	0	0	0	1	70	0	1	0	2. unscheduled surgery	0	0	0	1	0	0	0	0	0	0	0	0	0	0	1	0	0	60	19.0	137
50	1	0	0	0	0	1	0	1	0	0	0	0	1	0	0	0	0	0	0	0	0	0	0	0	37	0	0	0	1. medical	0	0	0	0	0	0	0	0	1	0	0	0	0	0	0	0	0	140	31.0	142
57	3	0	0	1	0	0	0	0	0	0	0	0	1	0	0	0	0	0	0	0	0	0	0	1	.	0	0	0	1. medical	0	0	0	0	0	0	0	0	1	0	0	1	1	0	0	0	0	126	34.0	134
79	9	0	0	1	1	0	0	1	0	0	0	0	1	0	0	0	0	0	0	0	0	0	0	1	75	0	1	0	1. medical	0	0	0	0	0	0	0	0	1	0	0	1	1	1	1	0	0	96	37.0	143
53	4	0	0	0	0	0	1	0	0	0	0	0	0	0	0	0	0	1	0	0	0	0	0	1	80	1	0	0	1. medical	0	0	1	0	0	1	0	0	0	0	0	0	0	0	0	1	0	150	26.0	125
90	5	0	1	0	0	0	0	1	0	0	0	0	0	0	1	0	0	0	0	0	0	0	0	0	85	0	0	0	1. medical	0	0	0	0	0	0	0	0	1	0	0	1	0	0	0	0	0	130	25.0	141
73	6	0	0	1	0	0	0	1	0	0	0	0	0	0	0	0	0	1	0	0	0	0	0	1	80	0	0	0	3. scheduled surgery	0	0	0	0	0	0	0	0	1	0	0	0	0	0	0	0	0	92	32.0	141
63	5	0	0	1	0	0	0	0	0	0	0	1	0	0	0	0	0	1	0	0	0	0	0	0	74	0	1	0	3. scheduled surgery	0	0	1	0	0	1	0	0	0	0	0	1	0	0	0	0	0	122	17.0	140
75	3	0	0	0	0	0	0	0	0	0	0	0	1	0	0	0	0	0	0	0	0	0	0	1	83	0	0	0	1. medical	0	0	0	0	1	0	0	0	0	0	0	0	0	1	0	0	0	138	25.0	138
65	2	0	0	0	0	1	0	0	0	0	1	0	1	0	0	0	0	0	0	0	0	0	0	1	80	0	0	0	3. scheduled surgery	0	0	0	0	0	0	0	1	0	0	0	0	0	0	0	0	0	112	20.0	139
50	2	0	0	0	0	1	0	1	0	0	1	1	0	1	0	0	0	0	0	0	0	0	0	1	71	0	0	0	1. medical	0	0	1	0	0	0	0	0	0	0	0	0	0	0	0	0	0	80	31.0	135
89	4	0	0	0	0	0	0	0	0	0	0	0	0	0	0	0	0	1	0	0	0	0	0	0	75	0	0	0	1. medical	0	0	0	0	0	0	0	1	0	0	0	1	0	0	0	0	0	114	22.0	133
89	5	0	0	0	0	0	0	1	0	0	0	0	1	0	0	0	0	0	0	1	0	0	0	0	44	0	0	0	1. medical	0	0	0	0	0	0	0	0	0	0	0	1	1	0	1	0	0	120	24.0	142
88	6	0	0	1	0	0	0	0	0	0	1	0	1	0	0	0	0	0	0	0	0	0	0	0	55	0	0	0	2. unscheduled surgery	0	0	0	0	1	0	0	0	0	1	0	0	0	0	0	1	0	160	26.0	146
51	2	0	0	0	0	0	0	1	0	0	0	0	0	0	1	0	0	0	0	0	0	0	0	1	85	1	0	0	1. medical	0	0	0	0	0	0	0	1	0	0	0	0	0	0	1	0	0	120	37.0	136
46	1	0	0	0	0	0	0	1	0	0	0	0	0	0	1	0	0	0	0	0	0	0	0	1	100	1	0	0	1. medical	0	0	0	0	0	1	0	0	0	0	0	0	0	0	0	0	0	124	32.0	140
79	6	0	0	0	0	0	1	0	0	0	1	0	0	0	0	0	1	0	0	0	0	0	0	0	86	0	0	0	3. scheduled surgery	0	0	0	0	0	0	0	1	0	0	0	0	0	0	1	0	0	110	22.0	138
81	5	0	0	0	0	1	0	1	0	0	0	0	1	0	0	0	0	0	0	0	0	0	0	1	62	1	0	0	1. medical	0	0	0	0	0	0	0	0	1	0	0	0	0	0	0	0	0	118	45.0	153
83	6	0	0	1	0	0	0	0	0	0	1	0	0	0	0	0	0	1	0	0	0	0	0	0	67	0	0	0	2. unscheduled surgery	0	0	0	1	0	0	0	0	0	0	0	0	0	0	0	1	0	160	26.0	142
39	.	0	0	0	0	0	0	0	0	0	0	0	0	0	0	0	1	0	0	0	0	0	0	0	60	0	0	0	2. unscheduled surgery	0	0	0	0	0	1	0	0	0	0	0	0	0	1	0	0	0	138	37.0	131
58	4	0	0	1	0	1	0	0	0	0	0	0	0	0	0	0	1	0	0	0	0	0	0	0	50	0	0	0	1. medical	0	0	0	1	0	0	0	0	0	0	0	1	0	1	0	1	0	152	24.0	138
64	3	0	0	0	0	0	0	1	0	0	1	0	1	0	0	0	0	0	0	0	0	0	0	0	55	0	0	0	3. scheduled surgery	0	0	1	0	0	0	0	1	0	0	0	0	0	1	0	0	0	140	30.0	138
62	2	0	0	0	0	0	0	0	0	0	1	0	0	1	0	0	0	0	0	0	0	0	0	0	81	0	0	0	1. medical	0	0	1	1	0	1	0	0	0	0	0	0	0	0	1	0	0	110	25.0	135
59	2	0	0	0	0	0	0	1	0	0	0	0	1	0	0	0	0	0	0	0	0	0	0	1	61	1	0	0	1. medical	0	0	1	0	0	0	1	1	0	0	0	1	0	0	0	0	0	106	27.0	139
85	5	0	1	0	0	0	0	0	1	0	1	0	0	1	0	0	0	0	0	0	0	0	1	1	61	0	0	0	1. medical	0	0	1	1	0	0	0	0	0	0	0	0	0	0	1	0	0	90	20.0	145
79	3	0	0	0	0	0	0	0	0	0	0	0	0	1	0	0	0	0	0	0	0	0	1	0	117	0	0	0	2. unscheduled surgery	0	0	1	0	0	0	0	0	0	0	0	0	0	1	0	0	0	100	38.0	140
70	6	0	0	1	0	0	0	0	0	0	0	0	1	0	0	0	0	0	0	0	0	0	0	0	43	0	0	0	1. medical	0	0	0	0	0	0	0	0	1	0	0	0	0	1	0	0	0	132	34.0	141
53	3	0	0	1	0	1	0	0	0	0	0	0	0	1	0	0	0	0	0	0	0	0	0	0	40	1	0	0	1. medical	0	0	1	0	0	0	0	0	0	0	0	0	0	0	0	0	0	120	22.0	149
48	2	0	0	0	1	0	0	0	0	0	0	0	1	0	0	0	0	0	0	0	0	0	0	1	78	0	0	0	1. medical	0	0	1	0	0	0	1	1	0	0	0	0	0	1	0	1	0	156	26.0	128
60	2	0	0	0	0	0	0	1	0	0	1	0	0	0	1	0	0	0	0	0	0	0	0	0	67	1	0	0	1. medical	0	0	0	0	0	0	0	1	0	0	0	0	0	0	0	0	0	128	35.0	143
83	8	0	0	0	0	0	0	0	1	1	0	1	0	1	0	0	0	0	0	0	0	0	0	0	46	0	1	0	3. scheduled surgery	0	0	1	0	0	0	0	0	0	1	0	1	0	0	1	0	0	96	20.0	136
45	0	0	0	0	0	0	0	0	0	0	0	0	1	0	0	0	0	0	0	0	0	0	0	0	68	0	0	0	1. medical	0	0	1	0	0	0	1	1	0	0	0	0	0	1	0	0	1	126	24.0	140
48	1	0	0	0	0	0	0	0	0	0	1	0	1	0	0	0	0	0	0	0	0	0	0	1	60	0	0	0	1. medical	0	0	0	0	0	0	0	0	1	0	0	0	0	0	0	0	0	136	21.0	148
56	4	0	0	1	0	0	0	0	0	0	1	1	1	0	0	0	0	0	0	0	0	0	0	1	60	0	0	0	3. scheduled surgery	0	0	0	0	0	1	0	0	0	0	0	0	0	0	1	0	0	124	33.0	138
60	4	0	0	0	0	0	1	0	0	0	0	0	0	0	0	0	0	0	0	0	0	1	1	1	100	0	0	0	1. medical	0	0	0	0	0	0	0	1	0	0	1	1	0	0	1	0	0	90	21.0	130
57	1	0	0	0	0	0	0	0	0	0	1	0	1	0	0	0	0	0	0	0	0	0	0	1	86	0	0	0	1. medical	0	0	0	0	0	0	0	0	1	0	0	0	0	0	0	1	0	150	19.0	136
58	1	0	0	0	0	0	0	0	0	0	0	0	0	1	0	0	0	0	0	0	0	0	0	0	70	0	0	0	1. medical	0	0	1	0	0	0	0	0	0	1	0	1	0	0	1	0	0	108	24.0	147
65	5	1	0	0	0	0	0	0	0	0	0	0	0	0	0	0	0	0	1	0	0	1	0	1	66	1	0	0	1. medical	0	0	1	0	0	0	0	1	0	0	0	1	0	1	0	0	0	120	33.0	142
81	5	0	0	0	0	0	0	0	1	0	0	0	1	0	0	0	0	0	0	0	0	0	0	0	56	1	0	0	2. unscheduled surgery	0	0	0	0	0	0	0	0	1	1	0	1	0	0	0	0	0	122	33.0	132
31	.	1	0	0	0	1	0	0	0	0	1	0	1	0	0	0	0	0	0	0	0	0	0	1	78	0	0	0	1. medical	0	0	0	0	0	0	0	0	1	0	0	1	0	0	0	1	0	208	31.0	142
34	.	0	0	0	0	0	0	0	0	1	0	0	0	0	0	0	0	0	0	0	0	0	0	0	49	0	0	0	1. medical	0	0	0	0	0	0	0	1	0	0	0	0	0	0	0	0	0	124	30.0	138
45	0	0	0	0	0	0	0	0	0	0	1	0	0	0	0	1	0	0	0	0	0	0	0	0	56	0	0	0	3. scheduled surgery	0	1	0	0	0	0	0	0	1	0	0	1	0	0	0	0	0	86	23.0	133
65	4	0	0	0	0	0	0	0	0	1	1	0	0	0	0	0	0	1	0	0	0	0	0	1	70	0	0	0	1. medical	0	0	1	0	0	0	0	0	0	1	0	0	0	0	0	0	0	70	26.0	134
54	1	0	0	0	0	0	0	0	0	0	0	0	0	0	0	1	0	0	0	0	0	0	0	0	48	1	0	0	1. medical	0	0	0	0	0	0	1	1	0	0	0	0	0	0	0	0	0	112	27.0	140
68	3	0	0	0	0	0	0	1	0	0	1	1	1	0	0	0	0	0	0	0	0	0	0	1	56	0	0	0	1. medical	0	0	0	0	0	0	0	0	1	0	0	0	0	0	0	0	0	122	34.0	137
85	8	0	0	1	0	0	0	0	1	0	0	0	0	1	0	0	0	0	0	0	0	0	0	1	60	0	0	0	1. medical	0	0	1	0	0	0	0	0	0	1	0	0	0	0	0	0	0	86	23.0	145
44	1	0	0	0	0	0	0	0	0	0	1	0	0	0	0	0	1	0	0	0	0	0	0	1	175	0	1	0	3. scheduled surgery	0	0	0	0	0	1	0	0	0	0	0	0	0	0	0	0	0	86	19.0	142
37	.	0	1	0	0	0	0	0	0	0	0	0	0	0	0	1	0	0	0	0	0	0	0	1	60	0	0	0	1. medical	0	0	0	0	0	0	0	0	1	0	0	1	0	0	1	1	0	146	24.0	135
63	4	0	0	0	0	0	0	1	0	0	0	0	1	0	0	0	0	0	0	0	0	0	0	1	85	0	1	0	1. medical	0	0	0	0	0	0	0	1	0	0	0	1	0	0	0	0	0	102	28.0	140
56	3	0	0	0	0	0	0	1	0	0	0	0	0	0	1	0	0	0	0	0	0	0	0	0	91	0	1	0	1. medical	0	0	0	0	0	0	0	0	1	0	0	1	1	0	0	0	0	98	18.0	129
60	1	0	0	0	0	0	0	0	0	0	0	0	1	0	0	0	0	0	0	1	0	0	0	0	49	0	0	0	1. medical	0	0	0	0	0	0	0	0	0	0	0	0	0	1	0	0	0	126	32.0	138
86	5	0	0	0	0	0	0	0	0	0	0	0	1	0	0	0	0	0	0	0	0	0	0	1	62	0	0	0	1. medical	0	0	0	0	0	0	0	0	1	0	0	0	0	0	0	0	1	104	30.0	135
67	4	0	0	0	0	0	0	0	0	0	0	0	1	0	0	0	0	0	0	0	0	0	0	1	83	0	0	0	1. medical	0	0	0	0	0	1	0	0	0	0	0	0	0	0	0	0	0	104	33.0	134
76	5	0	0	1	0	0	0	0	0	0	0	1	0	1	0	0	0	0	0	0	0	0	1	0	86	0	0	0	1. medical	0	0	1	0	0	0	0	0	0	0	0	1	0	0	0	0	0	132	45.0	135
76	4	0	0	0	0	1	0	1	0	0	1	0	1	0	0	0	0	0	0	0	0	0	0	1	56	0	0	0	1. medical	0	0	0	1	0	0	0	0	0	0	0	0	0	1	0	1	0	195	19.0	137
78	5	0	0	1	0	1	0	0	0	0	1	0	0	0	0	0	0	1	0	0	0	1	1	1	56	0	0	0	2. unscheduled surgery	0	0	1	0	0	1	0	1	0	0	0	0	0	0	0	0	0	122	31.0	133
71	5	0	0	1	0	0	0	0	0	0	0	0	1	0	0	0	0	0	0	0	0	0	0	1	75	0	0	0	3. scheduled surgery	0	0	0	0	0	0	0	0	1	0	0	1	0	0	0	0	0	98	26.0	148
65	3	0	0	0	0	0	0	1	0	0	0	0	1	0	0	0	0	0	0	1	0	0	0	1	50	0	0	0	1. medical	0	0	0	0	0	0	0	0	0	0	0	0	0	0	0	0	0	98	26.0	137
75	7	0	0	0	0	0	0	0	1	1	0	0	0	0	0	0	1	0	0	0	1	0	0	1	70	0	1	0	1. medical	0	0	0	0	0	0	0	0	0	1	0	0	0	0	0	0	1	124	42.0	142
75	4	0	0	0	0	0	0	0	1	0	0	0	0	1	0	0	0	0	0	0	0	0	0	0	48	0	0	0	1. medical	0	0	1	0	0	0	0	0	0	1	0	1	0	0	0	0	0	132	33.0	135
75	5	0	0	0	0	0	0	1	1	0	1	0	1	0	0	0	0	0	0	0	1	0	0	0	56	1	0	0	1. medical	0	0	0	0	0	0	0	0	0	1	0	0	0	0	1	0	1	100	16.0	134
83	6	0	0	0	0	0	0	0	0	0	1	1	1	0	0	0	0	0	0	0	0	0	0	1	69	0	0	0	1. medical	0	0	0	0	0	0	0	0	1	0	0	0	0	0	0	0	0	76	29.0	140
80	6	0	0	1	0	0	0	1	0	0	0	0	1	0	0	0	0	0	0	1	0	0	0	0	60	0	0	0	1. medical	0	0	0	0	0	0	0	0	0	0	0	0	0	0	0	0	0	108	24.0	137
53	1	0	0	0	0	1	0	0	0	0	0	0	0	1	0	0	0	0	0	0	0	0	1	0	47	1	0	0	1. medical	0	0	1	0	0	0	0	0	0	0	0	0	0	1	1	0	0	114	22.0	130
77	6	0	0	1	0	0	0	1	0	0	1	0	0	0	0	0	0	1	0	0	0	0	0	1	94	0	0	0	3. scheduled surgery	0	0	0	0	0	0	0	0	1	0	0	0	0	0	0	0	1	140	40.0	132
55	3	0	0	1	0	0	0	0	0	0	0	0	0	0	0	0	0	0	1	0	0	0	0	0	63	0	0	0	1. medical	0	0	0	0	0	0	0	0	1	0	0	0	0	0	0	0	0	134	39.0	137
57	4	0	0	0	0	0	1	0	0	0	0	0	0	1	0	0	0	0	0	0	0	0	1	1	97	1	0	0	1. medical	0	0	1	0	0	0	0	0	0	1	1	0	0	0	1	0	0	120	20.0	144
87	4	0	0	0	0	0	0	0	0	0	1	0	0	0	0	0	0	1	0	0	0	0	0	0	56	0	0	0	2. unscheduled surgery	0	0	1	1	0	0	0	1	0	0	0	0	0	0	0	0	0	116	15.0	134
72	6	1	0	0	0	0	0	1	0	0	0	0	0	0	1	0	0	0	0	0	0	0	0	0	130	0	0	0	1. medical	0	0	0	0	0	0	0	0	1	0	0	1	1	0	0	1	0	142	27.0	131
47	1	0	0	0	0	0	0	0	0	0	0	0	0	0	0	0	0	1	0	0	0	0	1	1	85	0	1	0	2. unscheduled surgery	0	0	1	0	0	1	0	1	0	0	0	1	0	1	0	1	0	150	32.0	133
54	3	0	0	1	0	0	0	0	0	0	0	0	0	0	0	0	0	0	0	0	0	0	1	0	65	0	0	0	1. medical	0	1	0	1	0	0	0	0	0	0	0	0	0	0	0	0	0	116	21.0	138
84	6	0	0	0	0	0	0	1	0	0	1	0	1	0	0	0	0	0	0	0	0	0	0	0	60	0	0	0	1. medical	0	0	0	0	0	1	0	0	0	0	0	0	0	0	0	0	0	92	20.0	143
66	6	0	0	1	0	0	0	1	0	0	0	0	0	0	0	0	0	0	1	0	0	0	1	1	63	0	1	0	1. medical	0	0	0	1	0	0	0	0	0	0	0	1	1	0	1	0	0	130	25.0	137
50	1	0	0	0	0	0	0	0	0	0	0	0	1	0	0	0	0	0	0	0	0	0	0	0	59	0	0	0	1. medical	0	0	0	0	0	0	0	0	1	0	0	0	0	1	0	1	0	148	22.0	134
89	6	0	0	0	1	0	0	0	0	0	0	0	0	0	0	0	1	0	0	0	0	0	1	1	.	0	0	0	1. medical	0	0	0	0	0	1	0	0	0	0	0	0	0	0	0	0	0	72	38.0	132
83	7	0	0	0	0	0	0	0	0	0	1	0	0	0	0	1	0	0	0	0	0	0	0	1	80	0	1	0	1. medical	0	0	0	0	0	0	0	0	1	0	0	0	0	0	0	0	1	84	23.0	141
73	5	0	0	0	1	0	0	0	0	0	1	0	0	0	0	0	0	0	0	0	0	0	1	0	67	0	0	0	1. medical	0	1	0	0	1	0	0	0	0	0	0	0	0	1	0	0	0	124	31.0	133
71	7	1	0	0	0	0	0	0	0	1	0	0	0	0	0	0	0	0	1	0	0	0	0	0	68	0	0	0	1. medical	0	0	0	0	0	0	0	0	1	0	0	0	0	0	0	0	0	100	24.0	140
86	5	0	0	0	0	0	0	0	1	0	0	0	0	0	0	0	0	0	0	0	0	0	1	0	60	0	0	0	1. medical	0	1	0	0	0	1	0	0	0	1	0	0	0	1	1	0	0	120	25.0	149
73	5	0	0	0	0	0	0	0	1	0	0	0	1	1	0	0	0	0	0	0	0	0	1	1	71	0	0	0	1. medical	0	0	1	0	0	1	0	0	0	1	0	1	1	1	0	0	1	110	21.0	136
60	4	0	0	1	0	0	0	0	0	0	1	0	0	0	0	0	0	1	0	0	0	0	0	0	102	0	0	0	2. unscheduled surgery	0	0	0	0	0	0	0	0	1	0	0	0	0	0	0	1	0	164	37.0	140
81	8	0	0	1	0	0	0	0	1	0	0	0	1	0	0	0	0	0	0	0	0	0	0	1	77	0	1	0	1. medical	0	0	0	0	0	0	0	0	1	0	0	0	0	1	0	0	1	108	38.0	134
64	5	0	0	0	0	0	1	0	0	0	1	0	1	0	0	0	0	0	0	1	1	0	0	1	83	0	0	0	1. medical	0	0	0	0	0	0	0	0	0	0	0	1	0	0	1	1	0	152	33.0	136
84	6	0	0	0	0	0	0	0	0	0	0	0	1	0	0	0	0	0	0	0	0	0	0	1	76	1	0	0	1. medical	0	0	0	0	0	0	0	0	1	0	0	0	0	1	0	1	0	168	34.0	140
77	5	0	0	1	0	0	0	0	0	0	0	0	0	1	0	0	0	0	0	0	0	0	1	1	65	0	0	0	2. unscheduled surgery	0	0	1	0	0	0	0	0	0	0	0	0	0	0	0	0	1	80	31.0	129
84	6	1	0	0	0	0	0	0	0	0	1	0	0	0	0	0	1	0	0	0	0	0	1	1	74	0	0	0	1. medical	0	0	0	0	0	0	0	1	0	0	0	1	0	0	1	0	0	114	28.0	135
81	7	0	0	0	0	0	0	0	1	1	0	0	0	0	0	0	0	0	0	0	1	0	0	1	90	0	0	0	1. medical	0	1	0	0	0	0	0	0	0	1	0	0	0	0	1	0	1	108	21.0	124
71	5	0	0	0	1	1	0	0	0	0	1	0	0	0	0	0	0	0	1	0	0	0	0	0	54	0	0	0	1. medical	0	0	0	0	0	0	0	0	1	0	0	0	1	0	1	0	1	150	20.0	139
65	5	0	0	1	0	0	0	0	0	0	0	0	0	0	0	0	0	1	0	0	0	1	0	1	79	0	1	0	3. scheduled surgery	0	0	0	0	0	0	0	1	0	0	0	1	0	0	0	0	0	66	24.0	137
87	8	0	0	0	0	0	1	0	1	0	1	0	0	0	0	0	1	0	0	0	0	0	1	0	69	0	0	0	2. unscheduled surgery	0	0	1	1	0	0	0	0	0	1	0	1	1	0	1	0	1	140	20.0	142
65	4	0	0	1	0	0	0	0	0	0	1	0	0	0	0	0	1	0	0	0	0	0	0	0	65	0	0	0	2. unscheduled surgery	0	0	1	0	0	0	0	0	0	0	0	1	0	1	0	1	0	180	17.0	131
82	8	0	0	0	0	0	0	1	1	1	0	0	1	0	0	0	0	0	0	0	0	0	0	0	66	0	0	0	1. medical	0	0	0	0	0	1	0	0	0	1	1	1	0	1	1	0	0	94	32.0	138
85	5	0	0	0	0	0	0	0	1	0	0	0	0	0	0	1	0	0	0	0	0	0	0	0	80	0	0	0	1. medical	0	0	0	0	0	0	0	0	1	1	0	1	0	0	0	0	1	80	28.0	130
64	3	0	0	0	0	0	0	0	0	0	0	0	1	0	0	0	0	0	0	0	0	0	0	1	87	0	0	0	1. medical	0	0	0	0	0	0	0	0	1	0	0	1	0	0	0	0	0	90	26.0	141
84	5	0	0	0	0	0	0	1	0	0	0	0	1	0	0	0	0	0	0	0	0	1	1	1	70	0	0	0	1. medical	0	1	0	0	1	1	0	1	0	0	0	1	1	1	0	1	0	142	20.0	130
83	5	0	0	0	0	0	0	1	0	0	0	0	1	0	0	0	0	0	0	1	0	0	1	0	63	0	0	0	1. medical	0	0	0	0	0	0	0	0	0	0	0	0	0	0	0	1	0	180	30.0	145
80	4	0	0	0	0	0	0	0	1	0	0	0	1	0	0	0	0	0	0	0	0	0	0	1	82	0	0	0	3. scheduled surgery	0	0	0	0	0	0	0	0	1	0	0	0	0	0	0	1	0	250	31.0	142
65	10	0	0	1	0	0	1	1	1	0	0	1	0	1	0	0	0	0	0	0	0	0	0	1	77	1	1	0	1. medical	0	0	1	0	0	0	0	0	0	1	0	0	0	0	0	0	0	108	23.0	130
65	4	0	0	1	0	1	0	0	0	0	0	0	0	1	0	0	0	0	0	0	0	0	0	1	47	0	0	0	1. medical	0	0	1	0	0	0	0	0	0	0	0	0	0	0	0	0	0	92	29.0	130
80	4	0	0	0	0	0	0	0	0	0	0	0	0	0	0	0	0	1	0	0	0	0	0	0	54	0	0	0	2. unscheduled surgery	0	0	0	0	0	0	0	0	1	1	0	0	0	0	1	1	0	183	40.0	143
56	1	0	0	0	0	0	0	0	0	0	0	0	1	0	0	0	0	0	0	0	0	0	0	0	53	0	0	0	1. medical	0	0	0	0	0	0	0	0	1	0	0	0	0	0	0	1	0	150	24.0	147
68	2	0	0	0	0	1	0	0	0	0	1	1	1	0	0	0	0	0	0	0	0	0	0	1	46	1	0	0	1. medical	0	0	0	0	0	0	0	1	0	0	0	0	0	0	0	0	0	116	30.0	140
72	5	1	0	0	0	0	0	0	0	0	0	1	0	0	0	0	1	0	0	0	0	0	1	1	83	0	0	0	1. medical	0	0	1	1	0	0	0	0	0	0	0	0	0	0	0	0	1	102	26.0	139
78	6	1	0	0	0	0	0	0	1	0	0	0	1	0	0	0	0	0	0	0	0	0	0	1	57	0	0	0	1. medical	0	0	0	0	0	0	0	0	1	1	0	1	1	1	0	0	0	102	22.0	140
52	6	0	0	0	0	0	1	1	0	0	0	0	1	0	0	0	0	0	0	1	0	0	0	1	66	1	0	0	1. medical	0	0	0	0	0	0	0	0	0	0	0	0	0	0	0	1	0	145	24.0	134
84	6	0	0	1	0	0	0	0	0	0	0	1	1	0	0	0	0	0	0	0	0	0	0	1	77	0	0	0	1. medical	0	0	0	1	0	0	0	0	0	0	0	1	0	1	0	1	0	148	33.0	143
61	3	0	0	0	0	0	0	1	0	0	0	0	1	0	0	0	0	0	0	1	0	0	0	0	66	0	0	0	3. scheduled surgery	0	0	0	0	0	0	0	0	0	0	0	0	0	1	0	1	0	170	27.0	140
35	.	0	0	1	0	0	0	0	0	0	0	0	1	0	0	0	0	0	0	0	0	0	1	1	90	0	0	0	1. medical	0	0	0	1	1	0	0	0	0	0	0	0	0	0	0	0	0	110	23.0	139
65	4	0	1	0	0	0	0	1	0	0	1	0	1	0	0	0	0	0	0	0	0	0	0	1	64	1	0	0	1. medical	0	0	0	0	0	0	0	0	1	0	0	0	0	1	0	1	0	148	30.0	131
77	5	0	0	1	0	0	0	0	0	0	0	0	1	0	0	0	0	0	0	0	0	0	1	0	70	0	0	0	1. medical	0	0	0	0	0	1	0	0	0	0	0	1	0	0	1	0	1	160	20.0	133
62	4	0	0	0	0	0	0	0	0	0	0	1	1	0	0	0	0	0	0	0	0	0	0	1	58	1	0	0	1. medical	0	0	0	0	0	0	0	1	0	0	0	0	0	0	1	0	0	120	25.0	139
87	6	0	0	0	0	0	0	1	1	0	0	0	0	0	0	0	1	0	0	0	0	0	0	0	79	0	0	0	1. medical	0	0	0	0	0	0	0	0	1	1	1	0	0	1	0	0	1	160	37.0	132
91	4	0	0	0	0	0	0	0	0	0	0	0	0	0	0	0	0	1	0	0	0	0	0	1	71	0	0	0	2. unscheduled surgery	0	0	0	0	0	0	0	0	1	0	0	1	0	0	0	0	0	124	15.0	130
64	4	0	0	1	0	0	0	0	0	0	1	0	0	0	0	0	0	1	0	0	0	0	0	1	60	0	0	0	3. scheduled surgery	0	0	1	1	0	1	0	0	0	0	0	0	0	0	0	0	0	134	29.0	134
68	2	0	0	0	0	0	0	0	0	0	1	0	1	0	0	0	0	0	0	0	0	0	0	0	71	0	0	0	1. medical	0	0	0	0	0	0	0	1	0	0	0	0	0	0	0	0	0	130	46.0	146
76	5	0	0	0	0	0	0	0	0	0	1	0	0	0	0	0	0	0	0	0	1	0	0	1	91	0	1	0	3. scheduled surgery	0	1	0	0	0	0	0	0	0	0	0	1	0	0	0	0	0	100	18.0	135
81	4	0	0	0	0	0	0	0	0	0	0	0	0	1	0	0	0	0	0	0	0	0	0	0	56	0	0	0	1. medical	0	0	1	0	0	0	0	0	0	0	0	0	0	0	0	0	0	104	30.0	131
47	0	0	0	0	0	0	0	0	0	0	0	0	1	0	0	0	0	0	0	1	0	0	0	0	74	1	0	0	1. medical	0	0	0	0	0	0	0	0	0	0	0	0	0	0	0	0	0	102	22.0	139
55	3	1	0	0	0	0	0	0	0	0	0	0	0	0	0	0	1	0	0	0	0	0	1	1	95	0	0	0	2. unscheduled surgery	0	0	0	1	0	0	0	0	0	0	0	0	0	0	0	0	0	130	21.0	135
71	6	0	0	1	0	0	0	1	0	0	0	0	1	0	0	0	0	0	0	0	0	0	0	1	51	0	0	0	1. medical	0	0	0	0	0	0	0	1	0	0	1	1	0	0	1	0	0	88	20.0	139
66	6	0	0	1	0	0	0	0	0	1	0	1	0	0	0	0	0	1	0	0	0	1	0	0	64	0	0	0	2. unscheduled surgery	0	0	1	0	0	1	0	1	0	0	0	0	0	1	0	0	0	98	12.0	140
83	4	0	0	0	0	0	0	0	0	0	0	1	1	0	0	0	0	0	0	0	0	0	0	1	81	0	0	0	1. medical	0	0	0	0	0	0	0	0	1	0	0	0	0	0	0	0	0	98	25.0	135
61	4	0	0	0	0	0	0	0	0	1	0	0	0	0	0	0	0	1	0	0	0	0	0	1	55	0	0	0	2. unscheduled surgery	0	0	1	0	0	1	0	1	0	0	0	0	0	0	1	0	0	100	15.0	142
79	3	0	0	0	0	0	0	0	0	0	0	0	0	1	0	0	0	0	0	0	0	0	0	0	72	0	0	0	1. medical	0	0	1	0	0	0	0	0	0	0	0	1	0	1	0	1	0	170	44.0	138
61	4	0	0	1	0	0	0	0	0	0	1	0	0	1	0	0	0	0	0	0	0	0	1	1	69	1	0	0	1. medical	0	0	0	1	0	0	0	0	0	0	0	0	0	0	0	0	0	106	30.0	143
78	8	1	0	0	0	0	0	0	1	1	0	0	0	0	0	0	0	0	1	0	0	0	1	1	72	0	0	0	1. medical	0	0	0	0	0	0	0	1	0	0	1	1	1	0	1	0	0	68	22.0	144
67	3	0	0	0	0	0	0	0	0	0	1	0	0	1	0	0	0	0	0	0	0	0	0	1	147	0	1	0	1. medical	0	0	1	0	0	0	0	0	0	0	0	0	0	1	0	0	0	100	39.0	138
70	8	1	0	1	0	0	0	1	0	0	0	1	0	0	0	0	0	0	1	0	0	0	0	0	100	0	0	0	1. medical	0	0	0	0	0	0	0	0	1	0	1	0	0	0	1	0	0	62	26.0	129
78	5	0	0	1	0	0	0	0	0	0	0	0	0	0	0	0	0	1	0	0	0	0	0	0	74	0	0	0	2. unscheduled surgery	0	0	0	0	0	1	0	1	0	0	0	1	0	0	0	1	0	144	28.0	135
70	3	0	0	0	0	0	0	0	0	0	0	1	1	0	0	0	0	0	0	0	0	0	0	1	71	0	0	1	1. medical	0	0	0	0	0	0	0	0	1	0	0	1	0	0	0	0	0	82	19.0	136
80	5	0	0	1	0	0	0	0	0	0	0	1	0	0	0	0	0	1	0	0	0	0	1	0	89	0	0	0	2. unscheduled surgery	0	0	0	1	0	0	0	0	0	1	0	1	0	0	1	0	1	160	25.0	152
78	3	0	0	0	0	1	0	0	0	0	1	1	1	0	0	0	0	0	0	0	0	0	0	1	57	0	0	0	1. medical	0	0	0	0	0	0	0	0	1	0	0	0	0	0	0	0	0	120	43.0	139
84	6	0	0	0	0	0	0	0	0	1	0	1	0	0	0	0	0	0	0	0	0	0	1	0	99	0	0	0	1. medical	0	0	0	0	0	0	0	1	0	0	0	0	0	1	0	0	1	90	20.0	129
41	1	0	0	0	0	0	0	0	0	0	0	0	1	0	0	0	0	0	0	0	0	0	0	1	84	0	0	0	1. medical	0	0	0	0	0	0	0	0	1	0	0	0	0	1	0	0	0	80	26.0	135
52	1	0	0	0	0	0	0	0	0	0	0	0	1	0	0	0	0	0	0	0	0	0	0	1	72	1	0	0	1. medical	0	0	0	0	0	0	0	0	1	0	0	0	0	1	0	0	0	96	30.0	136
85	5	0	0	0	0	0	0	1	0	0	0	0	0	0	1	0	0	0	0	0	0	0	0	0	56	0	0	0	1. medical	0	0	0	0	0	0	0	1	0	0	0	0	0	0	1	0	0	130	46.0	140
51	2	0	0	0	0	0	0	1	0	0	0	0	1	0	0	0	0	0	0	0	0	0	0	1	101	0	0	0	1. medical	0	0	0	0	0	0	1	1	0	0	0	0	0	0	0	1	0	168	15.0	137
57	3	0	0	0	0	0	0	1	0	0	0	0	1	0	0	0	0	0	0	0	0	0	0	1	140	0	1	0	1. medical	0	0	0	0	0	0	0	0	1	0	0	0	0	0	0	0	0	110	24.0	137
80	8	1	0	0	0	0	0	0	0	1	0	0	0	1	0	0	1	0	0	0	0	0	0	1	62	0	0	0	2. unscheduled surgery	0	0	1	0	0	1	0	0	0	0	0	0	0	0	0	0	0	120	29.0	140
74	7	0	0	1	0	0	0	0	1	0	0	0	0	0	0	0	0	0	0	0	0	0	1	1	69	0	0	0	1. medical	0	1	0	0	0	1	0	0	0	1	0	0	1	0	0	0	0	120	45.0	162
46	0	0	0	0	0	0	0	0	0	0	0	0	1	0	0	0	0	0	0	0	0	0	0	1	90	1	0	0	1. medical	0	0	0	0	0	0	0	0	1	0	0	0	0	0	0	0	0	112	30.0	136
42	0	0	0	0	0	0	0	0	0	0	1	0	1	0	0	0	0	0	0	0	0	0	0	1	92	1	0	0	1. medical	0	0	0	0	0	0	0	1	0	0	0	1	0	1	0	1	0	168	53.0	145
41	0	0	0	0	0	0	0	0	0	0	0	0	1	0	0	0	0	0	0	1	0	0	0	1	101	0	0	0	1. medical	0	0	0	0	0	0	0	0	0	0	0	0	0	0	0	0	0	110	43.0	142
81	8	1	0	0	0	0	0	0	0	1	1	0	0	0	0	0	0	1	0	0	0	0	0	0	60	0	0	0	2. unscheduled surgery	0	0	0	0	0	0	0	0	1	0	0	0	0	0	1	0	1	112	31.0	143
22	.	0	0	0	0	0	0	0	0	0	0	0	1	0	0	0	0	0	0	0	1	0	0	0	66	0	0	0	1. medical	0	0	0	0	0	0	0	0	0	0	0	0	0	1	0	0	0	132	36.0	134
59	5	0	0	1	0	0	0	1	0	0	1	0	1	0	0	0	0	0	0	0	0	0	0	1	98	1	1	0	3. scheduled surgery	0	0	0	0	0	0	0	1	0	0	0	1	0	1	0	1	0	148	31.0	136
77	3	0	0	0	0	0	0	0	0	0	0	0	1	0	0	0	0	0	0	0	0	0	1	1	120	0	0	0	1. medical	0	0	1	0	1	0	0	0	0	1	0	1	0	0	1	0	1	108	22.0	141
27	.	0	0	0	0	0	0	1	0	0	0	0	0	0	1	0	0	0	0	0	0	0	0	1	187	0	0	0	1. medical	0	0	0	0	0	0	0	0	1	0	0	1	0	0	0	0	0	100	20.0	142
74	5	0	0	0	0	0	0	0	0	1	0	1	0	0	0	0	0	0	1	0	0	0	0	1	56	0	0	0	1. medical	0	0	0	0	0	0	0	0	1	1	0	0	0	0	1	0	0	108	28.0	143
58	1	0	0	0	0	0	0	0	0	0	1	0	1	0	0	0	0	0	0	0	0	0	0	1	73	0	0	1	1. medical	0	0	0	0	0	0	1	1	0	0	0	1	0	0	1	0	0	116	30.0	132
81	4	0	0	0	0	0	0	0	0	0	0	0	0	0	0	1	0	0	0	0	0	0	0	1	72	0	0	0	1. medical	0	0	0	0	0	0	0	1	0	1	0	0	0	1	0	0	0	138	42.0	135
71	5	0	0	1	0	0	0	0	0	0	1	0	0	0	0	0	0	0	0	0	0	0	0	1	60	0	0	0	1. medical	0	1	0	1	0	0	0	0	0	0	0	1	0	0	0	0	0	130	27.0	163
63	3	0	0	0	0	0	0	0	0	0	0	0	0	1	0	0	0	0	0	0	0	0	0	1	74	1	0	0	1. medical	0	0	1	0	0	0	0	0	0	0	0	0	0	0	0	0	0	100	39.0	139
57	4	0	0	0	0	0	1	0	0	0	0	0	0	0	0	0	0	1	0	0	0	0	1	1	54	1	0	0	1. medical	0	0	1	0	0	0	0	0	0	0	0	0	0	0	1	0	0	110	36.0	139
77	9	1	0	1	0	0	0	0	0	1	1	0	0	0	0	0	0	0	0	0	1	0	0	0	78	0	0	0	1. medical	0	1	0	0	0	0	0	0	0	0	0	1	0	1	0	0	0	106	39.0	128
81	6	0	0	1	0	0	0	0	0	0	0	0	1	0	0	0	0	0	0	0	0	0	0	0	52	0	0	0	1. medical	0	0	0	0	0	0	0	0	1	0	0	1	0	0	1	0	1	112	27.0	133
61	4	0	0	0	0	0	0	0	1	0	0	0	1	0	0	0	0	0	0	0	0	0	0	1	79	0	0	0	1. medical	0	0	0	0	0	0	0	1	0	1	0	0	0	0	0	0	0	136	18.0	143
62	5	0	0	0	0	0	1	0	0	0	0	0	1	0	0	0	0	0	0	0	0	0	0	1	114	0	0	0	1. medical	0	0	0	0	0	0	1	1	0	0	0	0	0	1	0	0	0	112	32.0	133
87	7	0	0	0	0	0	1	0	0	0	1	0	0	0	0	0	0	1	0	0	0	1	1	1	70	0	0	0	2. unscheduled surgery	0	0	0	0	0	0	0	1	0	0	1	0	0	0	1	0	0	112	24.0	148
74	4	0	0	0	0	0	0	1	0	0	0	0	1	0	0	0	0	0	0	0	0	0	0	1	56	0	0	0	1. medical	0	0	0	0	0	0	0	0	1	0	0	0	0	0	0	0	0	110	40.0	135
71	5	0	0	1	0	0	0	0	0	0	0	0	0	0	0	0	0	0	1	0	0	0	1	1	55	0	0	0	1. medical	0	0	0	1	0	0	0	0	0	0	0	1	1	0	1	0	0	112	20.0	132
80	6	0	0	1	0	0	0	0	0	0	0	0	1	0	0	0	0	0	0	0	0	0	0	0	54	0	0	0	1. medical	0	0	0	0	0	0	0	1	0	0	0	0	0	0	0	0	0	120	24.0	140
84	7	0	1	0	0	0	0	0	0	1	0	0	1	0	0	0	0	0	0	0	0	0	0	1	73	0	0	0	1. medical	0	0	0	0	0	0	0	1	0	0	0	0	0	0	0	0	0	108	38.0	142
21	.	0	0	0	0	0	0	0	0	0	0	0	1	0	0	0	0	0	0	0	0	0	0	1	70	0	0	0	1. medical	0	0	0	0	0	0	1	1	0	0	0	0	0	1	0	0	0	96	32.0	133
83	6	0	0	0	0	0	0	0	1	0	0	0	0	1	0	0	0	0	0	0	0	0	0	0	69	0	0	0	1. medical	0	0	1	0	0	0	0	0	0	1	0	0	0	0	1	0	1	100	19.0	141
59	3	1	0	0	0	0	0	0	0	0	0	0	1	0	0	0	0	0	0	0	0	0	0	1	43	0	0	0	1. medical	0	0	0	0	0	0	0	0	1	0	0	1	0	0	0	0	0	104	35.0	134
87	7	1	0	0	0	0	0	0	0	0	1	1	0	0	0	0	0	1	0	0	0	0	0	1	85	0	0	0	2. unscheduled surgery	0	0	1	0	1	0	0	0	0	0	0	0	0	0	1	0	0	88	16.0	144
81	6	0	0	0	0	0	0	0	0	1	0	0	0	0	0	0	0	0	0	0	0	0	1	1	62	0	0	0	1. medical	0	1	0	0	0	1	0	0	0	0	0	0	0	0	0	0	0	72	22.0	143
82	4	0	0	0	0	0	0	0	0	0	0	0	0	1	0	0	0	0	0	0	0	0	0	1	87	0	0	0	1. medical	0	0	1	0	0	0	0	0	0	1	0	0	0	0	1	0	0	100	35.0	137
88	4	0	0	0	0	0	0	0	0	0	1	0	1	0	0	0	0	0	0	0	1	0	0	1	58	0	0	0	1. medical	0	0	0	0	0	0	0	0	0	0	0	0	0	0	0	0	1	110	33.0	130
70	4	0	0	0	0	0	0	1	0	0	0	1	1	0	0	0	0	0	0	0	0	0	0	1	91	0	0	0	1. medical	0	0	0	0	0	0	0	0	1	1	0	1	0	1	0	0	0	108	37.0	138
61	2	0	0	0	0	0	0	0	0	0	0	1	1	0	0	0	0	0	0	0	0	0	0	1	126	0	0	0	1. medical	0	0	0	0	0	0	0	0	1	0	0	0	0	0	1	0	0	104	38.0	144
47	3	0	0	0	0	0	1	0	0	0	0	0	0	0	0	0	0	0	0	0	0	0	1	0	56	1	0	0	1. medical	1	0	0	1	0	0	0	0	0	0	0	0	0	0	0	0	0	122	26.0	132
64	6	0	0	0	0	0	1	1	0	0	0	0	1	0	0	0	0	0	0	1	0	0	0	1	67	1	0	0	1. medical	0	0	0	0	0	0	0	0	0	0	0	0	0	0	0	1	0	160	25.0	136
37	.	0	0	0	0	0	0	0	0	0	0	0	0	0	0	0	0	1	0	0	0	0	0	0	57	0	0	0	2. unscheduled surgery	0	0	0	0	0	0	0	0	1	0	0	0	0	1	1	0	0	132	31.0	137
74	5	0	0	0	0	0	0	1	1	0	0	0	0	0	1	0	0	0	0	0	0	0	0	0	50	0	0	0	1. medical	0	0	0	0	0	0	0	0	1	1	0	0	0	0	0	0	0	120	33.0	132
78	5	1	0	0	0	0	0	0	0	0	1	0	1	0	0	0	0	0	0	1	0	0	0	1	64	0	0	0	3. scheduled surgery	0	0	0	0	0	0	0	0	0	0	0	1	0	1	0	0	0	106	35.0	137
80	5	0	0	0	0	1	0	1	0	0	1	1	1	0	0	0	0	0	0	0	0	0	0	1	52	0	0	0	1. medical	0	0	0	0	0	0	0	0	1	0	0	1	0	0	1	0	1	160	28.0	139
65	5	0	0	1	0	0	0	1	0	0	1	0	0	0	0	0	0	1	0	0	0	0	0	1	85	0	0	0	2. unscheduled surgery	0	0	1	0	0	0	0	0	0	0	0	0	0	0	0	0	0	120	17.0	139
65	2	0	0	0	0	0	0	0	0	0	0	0	0	0	0	1	0	0	0	0	0	0	1	0	55	1	0	0	1. medical	0	0	0	0	0	1	0	0	0	0	0	0	0	1	0	0	0	110	30.0	152
88	7	0	0	1	0	0	0	0	0	0	0	0	0	0	0	0	0	1	0	0	0	0	0	1	71	1	0	0	2. unscheduled surgery	0	0	0	0	0	0	0	0	1	0	0	0	0	0	0	0	0	108	16.0	137
63	2	0	0	0	0	0	0	0	0	0	0	0	1	0	0	0	0	0	0	0	0	0	0	0	60	0	0	0	1. medical	0	0	0	0	0	0	0	0	1	0	0	0	0	0	0	1	0	144	20.0	140
82	5	0	0	0	0	0	0	0	0	0	1	0	0	0	0	0	0	0	0	0	0	0	0	0	88	0	1	0	2. unscheduled surgery	0	1	0	0	0	0	0	1	0	1	0	1	0	0	1	0	0	114	21.0	136
82	4	0	0	0	0	0	0	0	0	0	1	0	0	1	0	0	0	0	0	0	0	0	1	1	89	0	0	0	1. medical	0	0	1	0	0	0	0	0	0	1	0	0	0	0	1	0	1	74	26.0	136
92	4	0	0	0	0	0	0	0	0	0	0	0	1	0	0	0	0	0	0	0	0	0	0	1	87	0	0	0	3. scheduled surgery	0	0	0	0	0	0	0	0	1	0	0	0	0	0	0	0	0	60	19.0	137
49	1	0	0	0	0	0	0	0	0	0	1	1	0	1	0	0	0	0	0	0	0	0	1	1	83	1	1	0	1. medical	0	0	0	1	0	0	0	0	0	0	0	1	0	1	0	1	0	152	31.0	143
79	3	0	1	0	0	0	0	0	0	0	0	0	1	0	0	0	0	0	0	0	0	0	0	1	81	0	0	0	1. medical	0	0	0	0	0	1	0	0	0	0	0	0	0	0	0	0	0	110	33.0	139
81	8	1	0	1	0	0	0	0	0	0	1	1	0	1	0	0	0	0	0	0	1	0	0	1	92	0	0	0	2. unscheduled surgery	0	0	0	0	0	0	0	0	0	1	0	0	1	0	1	0	0	104	17.0	133
70	5	0	0	1	0	0	0	0	0	0	0	0	0	1	0	0	0	0	0	0	0	0	0	1	79	0	0	0	1. medical	0	0	0	0	0	0	0	0	1	0	0	0	0	1	0	0	0	100	23.0	144
62	4	0	0	0	0	0	0	1	0	0	0	0	1	0	0	0	0	0	0	0	0	0	0	1	96	0	1	0	1. medical	0	0	0	0	0	0	0	1	0	0	0	0	0	0	0	0	0	110	24.0	140
81	5	0	0	0	0	1	0	1	0	0	0	0	1	0	0	0	0	0	0	0	0	0	0	0	50	0	0	0	1. medical	0	0	0	0	0	0	0	0	1	0	1	1	0	0	1	1	0	152	21.0	141
86	4	0	0	0	0	0	0	0	0	0	0	0	1	0	0	0	0	0	0	0	0	0	1	1	77	1	0	0	1. medical	0	0	1	0	0	0	0	0	0	0	0	0	0	1	0	0	1	130	41.0	138
84	4	0	0	0	0	0	0	0	0	0	1	0	0	0	0	0	0	1	0	0	0	0	0	0	53	0	0	0	2. unscheduled surgery	0	0	0	0	0	0	0	0	1	0	0	1	0	0	0	0	0	130	35.0	136
42	0	0	0	0	0	0	0	0	0	0	0	0	1	0	0	0	0	0	0	0	0	0	0	0	71	0	0	0	1. medical	0	0	0	0	0	0	0	1	0	0	0	0	0	1	0	0	0	134	26.0	142
83	7	0	0	1	0	0	0	0	1	0	1	0	0	0	0	0	0	0	0	0	0	0	1	1	64	0	0	0	1. medical	1	0	0	0	0	1	0	0	0	1	0	0	0	0	1	0	0	108	36.0	130
71	4	0	0	0	0	0	0	1	0	0	1	0	1	0	0	0	0	0	0	0	0	0	0	1	63	0	0	0	1. medical	0	0	0	0	0	1	0	0	0	0	0	0	0	1	0	0	1	130	28.0	140
62	5	0	0	1	0	0	0	1	0	0	1	0	1	0	0	0	0	0	0	0	0	0	1	1	62	1	0	0	1. medical	0	0	1	0	0	0	0	0	0	0	0	0	0	1	0	1	0	150	24.0	149
85	4	0	0	0	0	0	0	0	0	0	0	0	1	0	0	0	0	0	0	0	0	0	0	1	93	0	0	0	1. medical	0	0	0	0	0	0	0	0	1	0	0	0	0	1	0	1	0	164	30.0	134
72	4	0	0	0	0	0	0	1	0	0	0	0	1	0	0	0	0	0	0	0	0	0	0	0	80	0	0	0	1. medical	0	0	0	0	0	1	0	0	0	1	0	0	0	0	0	0	0	112	25.0	141
80	4	0	0	0	0	0	0	0	0	0	0	0	0	0	0	0	0	0	0	0	0	0	1	1	100	1	1	0	1. medical	1	0	1	0	0	0	0	0	0	0	0	0	1	0	0	1	0	160	24.0	141
82	5	0	0	0	0	0	0	0	0	0	0	0	1	0	0	0	0	0	0	0	0	0	0	0	38	0	0	0	1. medical	0	0	1	0	0	0	0	0	0	0	0	0	0	0	0	0	0	104	44.0	147
69	8	0	0	0	0	0	1	1	0	0	0	0	1	0	0	0	0	0	0	0	0	0	0	0	63	1	1	0	1. medical	0	0	0	0	0	0	0	1	0	0	0	1	0	0	0	0	0	120	19.0	143
39	.	0	0	0	0	0	0	0	0	0	0	0	1	0	0	0	0	0	0	0	0	0	0	1	54	1	0	0	1. medical	0	0	0	1	0	0	0	0	0	0	0	0	0	0	0	1	0	152	80.0	135
76	6	0	0	0	0	0	0	1	1	0	0	0	0	0	0	0	0	0	1	0	0	0	0	0	87	0	1	0	1. medical	0	0	1	0	0	0	0	0	0	1	0	0	0	0	0	0	0	124	30.0	142
69	5	0	0	1	0	0	0	0	0	0	0	0	1	0	0	0	0	0	0	0	0	0	0	1	84	0	1	0	1. medical	0	0	0	0	0	0	0	0	1	0	0	1	1	0	0	1	0	160	33.0	140
55	5	0	0	0	0	0	1	0	0	0	0	0	1	0	0	0	0	0	0	0	0	0	0	1	62	0	1	0	1. medical	0	0	0	0	0	0	0	0	1	0	0	1	0	0	1	0	0	124	50.0	129
62	3	0	0	0	0	0	0	0	1	0	0	0	1	0	0	0	0	0	0	0	0	0	1	0	75	0	0	0	1. medical	0	0	1	0	0	0	0	0	0	1	0	1	0	1	0	0	0	114	26.0	131
72	5	0	0	0	0	0	0	1	1	0	0	1	1	0	0	0	0	0	0	0	0	0	0	0	50	0	0	0	1. medical	0	0	0	0	0	1	0	0	0	1	0	0	0	0	1	0	0	124	36.0	136
72	5	0	0	1	0	0	0	0	0	0	1	0	1	0	0	0	0	0	0	0	0	0	0	1	88	0	0	0	1. medical	0	0	0	0	0	0	0	0	1	0	0	0	0	1	0	1	0	180	41.0	140
46	7	0	0	0	0	0	0	1	0	0	0	0	1	0	0	0	0	0	0	1	0	0	1	1	58	0	0	1	1. medical	0	0	0	0	0	0	0	0	0	0	0	0	0	0	0	0	0	132	34.0	135
65	3	0	0	0	0	0	0	0	0	0	1	0	1	0	0	0	0	0	0	1	0	0	0	0	114	0	1	0	1. medical	0	0	0	0	0	0	0	0	0	0	1	1	0	0	1	0	0	104	22.0	145
62	2	0	0	0	0	0	0	0	0	0	0	0	1	0	0	0	0	0	0	1	0	0	1	0	61	0	0	0	1. medical	0	0	0	0	0	0	0	0	0	0	0	0	0	0	0	0	1	160	32.0	134
87	6	0	0	0	0	0	0	0	0	1	0	1	1	0	0	0	0	0	0	1	0	0	0	1	73	0	0	0	1. medical	0	0	0	0	0	0	0	0	0	0	0	0	0	1	0	1	0	150	31.0	136
54	3	0	0	1	0	0	0	0	0	0	0	0	0	0	0	0	0	0	0	0	0	0	0	0	61	0	0	0	1. medical	0	1	0	0	0	0	0	0	1	0	0	1	0	0	0	0	0	126	21.0	141
79	3	0	1	0	0	1	0	0	0	0	0	0	1	0	0	0	0	0	0	1	0	0	1	0	48	0	0	0	1. medical	0	0	0	0	0	0	0	0	0	0	0	0	0	0	0	0	0	112	29.0	142
68	6	1	0	0	0	0	0	1	1	0	0	0	1	0	0	0	0	0	0	1	0	0	0	1	103	0	0	0	1. medical	0	0	0	0	0	0	0	0	0	1	0	0	0	0	0	0	1	110	36.0	134
85	7	0	0	1	0	0	0	0	0	0	1	0	1	0	0	0	0	0	0	0	0	0	0	1	75	0	1	0	3. scheduled surgery	0	0	1	1	0	0	0	0	0	0	0	1	0	0	0	0	0	100	33.0	141
84	9	0	0	0	0	0	1	0	1	0	0	0	1	0	0	0	0	0	0	1	0	0	0	1	94	1	0	0	1. medical	0	0	0	0	0	0	0	0	0	1	1	0	0	0	0	0	1	86	24.0	134
69	2	0	0	0	0	0	0	0	0	0	0	0	0	0	0	0	0	0	0	0	0	0	1	1	80	0	0	0	3. scheduled surgery	0	1	0	0	0	0	0	1	0	0	0	0	0	0	0	0	0	88	25.0	138
62	4	0	0	1	0	0	0	0	0	0	0	0	0	1	0	0	0	0	0	0	0	0	0	1	93	0	0	0	1. medical	0	0	1	0	0	0	0	0	0	0	0	0	0	1	0	0	0	96	21.0	138
78	5	0	0	0	0	0	0	1	1	0	1	0	0	0	1	0	0	0	0	0	0	0	0	1	67	0	0	0	1. medical	0	0	0	0	0	0	0	0	1	0	0	0	0	0	0	0	0	110	20.0	137
53	1	0	0	0	0	0	0	0	0	0	0	0	0	0	0	0	1	1	0	0	1	0	1	1	78	0	0	0	2. unscheduled surgery	0	0	1	0	0	0	0	0	0	0	0	0	0	1	0	0	0	114	26.0	149
74	6	1	0	0	0	0	0	0	1	0	1	1	0	0	0	0	0	1	0	0	0	0	0	1	76	0	0	0	1. medical	0	0	0	0	0	0	0	0	1	0	0	1	0	0	1	0	0	60	20.0	132
53	1	0	0	0	0	1	0	0	0	0	0	0	1	0	0	0	0	0	0	0	0	0	0	0	42	1	0	0	1. medical	0	0	0	0	0	0	0	1	0	0	0	1	0	0	0	0	0	120	34.0	144
47	0	0	0	0	0	0	0	0	0	0	0	0	1	0	0	0	0	0	0	1	0	0	0	1	104	1	0	0	1. medical	0	0	0	0	0	0	0	0	0	0	0	0	0	0	0	1	0	170	23.0	115
65	3	0	0	0	0	0	0	1	0	0	0	0	1	0	0	0	0	0	0	1	0	0	0	0	55	0	0	0	1. medical	0	0	0	0	0	0	0	0	0	0	0	0	0	0	0	0	0	118	30.0	137
67	2	0	0	0	0	0	0	0	0	0	1	0	0	0	0	0	0	1	0	0	0	0	0	1	94	1	0	0	2. unscheduled surgery	0	0	1	0	0	1	0	1	0	1	0	0	0	0	1	1	0	170	40.0	135
78	4	0	0	0	0	0	0	1	0	0	1	0	0	0	0	0	0	0	0	0	0	0	0	0	51	0	0	0	3. scheduled surgery	0	1	0	0	0	1	0	0	0	0	0	1	0	0	1	0	0	104	21.0	136
59	6	1	0	1	0	0	0	0	0	0	0	0	0	0	0	0	1	0	0	0	0	0	1	1	75	0	0	0	1. medical	0	0	0	0	0	1	0	0	0	0	0	1	1	0	1	0	0	132	31.0	118
76	3	0	0	0	1	0	0	0	0	0	0	0	1	0	0	0	0	0	0	1	0	0	0	1	78	0	0	0	1. medical	0	0	0	0	0	0	0	0	0	0	0	0	0	0	0	0	0	86	29.0	138
64	4	0	0	1	1	0	0	0	0	0	0	0	1	0	0	0	0	0	0	0	0	0	0	1	103	0	0	0	1. medical	0	0	0	0	0	0	0	0	1	0	0	0	0	1	0	0	0	128	31.0	134
72	5	0	0	0	1	0	0	0	0	0	0	0	1	0	0	0	0	0	0	0	0	0	0	0	40	0	0	0	1. medical	0	0	0	0	0	0	0	0	1	0	0	0	0	0	0	0	0	98	37.0	137
69	2	0	0	0	0	0	0	0	0	0	0	0	1	0	0	0	0	0	0	0	0	0	1	0	41	0	0	0	1. medical	0	0	0	0	0	0	0	1	0	1	1	0	0	0	1	1	0	146	37.0	150
77	5	0	0	1	0	1	0	0	0	0	0	0	1	1	0	0	0	0	0	0	0	0	0	0	37	1	0	0	1. medical	0	0	1	1	0	0	0	0	0	0	0	0	0	0	1	1	0	170	19.0	144
42	0	0	0	0	0	0	0	0	0	0	0	0	1	0	0	0	0	0	0	1	0	0	0	1	52	0	0	0	1. medical	0	0	0	0	0	0	0	1	0	0	0	1	1	1	0	1	0	170	44.0	145
82	4	0	0	0	0	0	0	0	0	0	1	0	0	0	0	0	0	1	0	0	0	0	0	1	65	0	0	0	2. unscheduled surgery	0	0	0	1	0	1	0	1	0	0	0	1	0	0	0	0	1	122	40.0	140
70	9	0	0	1	0	0	1	1	0	0	0	0	0	0	1	0	0	0	0	0	0	0	0	1	58	0	0	0	1. medical	0	0	0	0	0	0	0	0	1	0	0	0	0	0	1	0	0	90	32.0	137
60	3	0	0	1	0	0	0	0	0	0	0	0	1	0	0	0	0	0	0	0	1	0	0	1	56	0	0	0	1. medical	0	0	0	0	0	0	0	0	0	0	0	0	0	0	0	0	0	108	24.0	156
85	5	0	0	0	0	0	0	1	0	0	0	1	0	0	1	0	0	0	0	0	0	0	0	0	62	0	0	0	1. medical	0	0	0	0	0	0	0	0	1	0	0	0	0	0	0	0	1	161	21.0	145
39	.	0	0	0	0	0	0	1	0	0	1	0	1	0	0	0	0	0	0	1	0	0	0	1	78	0	0	0	3. scheduled surgery	0	0	0	0	0	0	0	0	0	0	0	0	0	1	0	1	0	154	39.0	147
53	3	0	0	0	0	0	0	0	1	0	0	0	1	0	0	0	0	0	0	1	0	0	0	1	58	0	1	0	1. medical	0	0	0	0	0	0	0	0	0	1	0	1	0	0	0	1	0	148	25.0	152
82	6	0	0	0	0	0	0	0	0	0	0	0	0	0	0	0	0	1	0	0	0	0	0	0	71	0	1	0	1. medical	0	0	0	0	0	0	0	0	1	0	0	1	0	0	1	0	0	124	15.0	138
59	5	0	0	0	0	0	1	0	0	0	1	0	1	0	0	0	0	0	0	0	0	0	0	1	70	1	1	0	2. unscheduled surgery	0	0	0	1	0	0	0	0	0	0	0	1	0	0	0	0	0	140	20.0	142
68	3	0	0	0	0	1	0	0	0	0	0	1	0	0	0	0	1	0	0	0	1	0	1	1	53	0	0	0	1. medical	0	1	0	0	1	0	0	0	0	0	0	0	0	1	0	0	0	140	25.0	145
76	4	0	0	0	0	0	0	0	0	0	0	0	0	0	0	0	1	0	0	0	1	0	0	1	65	0	1	0	1. medical	0	0	0	0	0	0	0	0	0	0	0	0	0	0	0	1	0	160	35.0	149
61	7	0	0	1	0	0	0	0	0	1	0	0	0	0	0	0	0	0	0	0	0	0	1	1	85	0	1	0	1. medical	0	1	0	0	0	0	0	1	0	0	0	1	0	1	0	0	0	120	16.0	131
78	3	0	0	0	0	0	0	0	0	0	0	0	1	0	0	0	0	0	0	0	0	0	0	0	49	0	0	0	1. medical	0	0	0	0	0	1	0	0	0	0	1	1	0	1	0	1	0	150	57.0	133
83	8	1	0	0	0	0	0	0	0	1	0	1	0	0	0	0	0	1	0	0	0	0	1	1	94	0	0	0	2. unscheduled surgery	0	0	1	0	0	1	0	0	0	0	0	1	0	0	1	0	0	90	24.0	139
82	5	0	0	0	0	0	0	0	0	0	1	0	1	0	0	0	0	0	0	0	0	0	0	1	65	0	1	0	2. unscheduled surgery	0	0	0	0	0	1	0	0	0	0	0	1	0	0	0	0	0	100	20.0	139
37	.	0	0	0	0	0	0	0	0	0	0	0	1	0	0	0	0	0	0	0	0	0	1	1	102	0	0	0	1. medical	0	0	0	1	0	0	0	0	0	0	0	0	0	0	0	0	0	110	21.0	142
58	1	0	0	0	0	0	0	0	0	0	1	0	0	0	0	0	0	0	0	0	0	0	0	0	55	0	0	0	2. unscheduled surgery	0	1	0	0	0	0	0	1	0	0	0	1	0	0	1	0	0	80	20.0	142
84	6	0	0	0	0	0	0	1	1	0	0	0	0	1	0	0	0	0	0	0	0	0	1	0	67	0	0	0	1. medical	0	0	1	0	0	0	0	0	0	1	0	0	0	0	0	1	0	194	35.0	130
74	4	0	0	0	0	0	0	1	0	0	1	0	0	1	0	0	0	0	0	0	0	0	0	1	67	0	0	0	1. medical	0	0	1	0	0	0	0	0	0	0	0	1	0	1	0	0	0	100	26.0	135
36	.	0	0	0	0	0	0	0	0	0	0	0	1	0	0	0	0	0	0	0	0	0	1	1	105	0	0	0	1. medical	0	0	0	0	0	1	0	0	0	0	0	0	0	0	0	0	0	126	27.0	138
55	5	1	0	0	0	0	0	1	0	0	0	0	1	0	0	0	0	0	0	0	0	0	0	1	105	0	0	0	1. medical	0	0	0	1	0	0	0	0	0	1	0	1	0	1	0	0	0	112	31.0	147
71	3	0	0	0	0	0	0	0	0	0	1	0	0	0	0	0	0	1	0	0	0	0	0	0	51	0	0	0	2. unscheduled surgery	0	0	1	0	0	0	0	1	0	0	0	0	0	0	1	0	0	136	18.0	141
67	4	0	0	0	0	0	0	1	1	0	0	0	0	0	0	0	1	0	0	0	0	0	0	1	81	0	0	0	1. medical	0	0	1	0	0	0	0	0	0	0	0	0	0	0	0	0	1	108	28.0	129
81	6	0	0	0	0	0	0	0	1	0	0	0	0	0	0	1	0	0	0	0	1	0	0	1	82	0	0	0	2. unscheduled surgery	0	1	0	0	0	0	0	0	0	1	0	0	0	0	0	0	0	88	24.0	135
83	8	0	0	0	0	0	0	0	1	1	0	0	1	0	0	0	0	0	0	0	0	0	0	1	67	0	1	0	1. medical	0	0	0	0	0	0	0	0	1	0	0	0	1	0	0	0	1	90	34.0	140
61	5	0	0	0	0	0	1	0	0	0	0	0	1	0	0	0	0	0	0	0	0	0	1	1	95	1	0	0	1. medical	1	0	1	0	0	1	0	0	0	0	0	0	0	0	0	0	1	150	16.0	140
80	5	0	0	0	0	0	0	0	1	0	1	0	1	0	0	0	0	0	0	0	0	0	0	1	81	0	0	0	1. medical	0	0	0	0	0	1	0	0	0	0	0	0	0	1	0	0	0	116	20.0	139
66	5	0	0	1	0	0	0	1	0	0	1	0	0	0	0	1	0	0	0	0	0	0	0	0	57	0	0	0	1. medical	0	0	0	0	0	0	0	0	1	0	0	1	0	1	0	0	0	110	34.0	138
73	5	0	0	0	0	0	0	1	1	0	0	0	1	0	0	0	0	0	0	1	0	0	1	1	78	0	0	0	1. medical	0	0	0	0	0	0	0	1	0	0	0	0	0	1	0	1	0	200	43.0	150
75	5	0	0	0	0	0	0	1	1	0	0	0	1	0	0	0	0	0	0	0	0	0	0	1	67	0	0	0	1. medical	0	0	0	0	0	0	0	1	0	0	0	0	0	0	0	0	0	112	39.0	137
85	10	0	0	1	0	0	0	0	1	1	0	1	1	0	0	0	0	0	0	0	0	0	0	1	75	0	1	0	1. medical	0	0	0	1	1	0	0	0	0	1	0	0	0	0	0	0	1	110	30.0	137
43	0	0	0	0	0	1	0	0	0	0	1	1	0	0	0	0	0	0	1	0	0	0	0	1	54	0	0	0	1. medical	0	0	0	0	0	0	0	0	1	0	0	0	0	1	0	1	0	156	33.0	149
76	6	0	0	0	0	0	0	1	1	0	0	0	1	0	0	0	0	0	0	0	0	0	0	1	85	0	1	0	1. medical	0	0	0	0	1	0	0	0	0	1	0	1	1	0	0	0	0	80	25.0	147
83	4	0	0	0	0	0	0	0	0	0	1	0	1	0	0	0	0	0	0	0	0	0	0	1	72	0	0	0	2. unscheduled surgery	0	0	0	0	0	0	0	0	1	1	0	0	0	1	0	0	0	92	37.0	131
58	1	0	0	0	0	0	0	0	0	0	0	0	1	0	0	0	0	0	0	1	0	0	0	1	55	0	0	0	1. medical	0	0	0	0	0	0	0	0	0	0	0	0	0	0	1	1	0	183	30.0	131
86	5	0	0	0	0	0	0	1	0	0	0	0	0	0	1	0	0	0	0	0	0	0	0	1	57	0	0	0	1. medical	0	0	0	0	0	0	0	0	1	0	0	0	0	0	0	0	0	136	36.0	141
60	4	0	0	0	0	0	0	1	0	0	0	0	1	0	0	0	0	0	0	1	0	0	0	0	102	0	0	0	1. medical	0	0	0	0	0	0	0	0	0	1	0	1	0	1	0	0	1	150	27.0	143
77	4	0	0	0	0	0	0	0	0	0	0	0	0	0	0	1	0	0	0	0	0	0	0	0	61	0	1	0	1. medical	0	0	0	0	0	0	1	1	0	0	0	1	0	1	0	0	0	100	25.0	145
61	3	0	0	0	0	0	0	1	0	0	0	0	0	0	0	0	0	1	0	0	0	0	0	0	65	0	0	0	2. unscheduled surgery	0	0	0	0	0	1	0	0	0	0	0	0	0	0	0	0	0	120	47.0	133
51	5	0	0	0	0	0	1	0	0	0	0	1	1	0	0	0	0	0	0	0	0	0	0	0	58	1	0	0	1. medical	0	0	0	0	0	0	0	0	1	0	0	0	0	0	0	0	0	85	34.0	137
71	3	0	0	0	0	0	0	0	0	0	0	0	0	1	0	0	0	0	0	0	0	0	1	0	62	0	0	0	2. unscheduled surgery	0	0	1	0	0	0	0	0	0	0	0	0	0	0	0	0	0	104	29.0	139
63	2	0	0	0	0	0	0	0	0	0	0	0	0	0	0	0	1	0	0	0	1	0	0	0	60	0	0	0	2. unscheduled surgery	0	0	0	0	0	0	0	0	0	0	0	0	0	1	0	0	0	128	29.0	139
43	2	0	0	1	0	0	0	0	0	0	0	0	1	0	0	0	0	0	0	0	0	0	0	1	84	0	0	0	1. medical	0	0	0	1	0	0	0	0	0	0	0	1	0	1	0	0	0	108	31.0	137
83	4	0	0	0	0	0	0	0	0	0	0	0	1	0	0	0	0	0	0	0	1	0	0	0	52	0	0	0	1. medical	0	0	0	0	0	0	0	0	0	0	0	0	0	0	0	1	0	160	26.0	140
76	4	0	0	0	0	0	0	0	0	0	1	0	1	0	0	0	0	0	0	0	1	0	0	1	78	0	1	0	1. medical	0	0	0	0	0	0	0	0	0	0	0	1	0	0	0	0	0	104	29.0	152
74	4	0	0	0	0	0	0	0	0	0	0	0	0	0	0	0	0	0	1	0	1	0	0	1	109	0	0	0	1. medical	0	0	0	0	0	0	0	0	0	1	0	0	0	0	0	0	1	110	22.0	134
73	3	0	0	0	0	0	0	0	0	0	0	0	1	0	0	0	0	0	0	0	0	0	0	1	64	0	0	0	2. unscheduled surgery	0	0	0	0	0	1	0	0	0	1	0	0	0	0	0	1	0	154	18.0	142
63	2	0	0	0	0	0	0	0	0	0	0	0	0	0	0	0	1	0	0	0	0	0	0	1	65	1	0	0	1. medical	0	0	1	1	0	1	0	0	0	0	0	1	0	0	1	0	0	104	32.0	159
50	2	0	0	0	0	0	0	0	0	0	0	0	1	0	0	0	0	0	0	1	0	0	0	1	73	1	0	0	1. medical	0	0	0	0	0	0	0	0	0	0	0	0	0	0	0	0	0	120	18.0	137
67	3	0	0	0	0	0	0	0	0	0	0	0	1	0	0	0	0	0	0	1	0	0	0	0	56	0	0	0	1. medical	0	0	0	0	0	0	0	0	0	0	0	0	0	1	0	0	0	124	25.0	139
82	6	0	0	1	0	0	0	0	0	0	1	0	1	0	0	0	0	0	0	0	0	0	0	1	77	0	0	0	1. medical	0	0	0	1	0	0	0	0	0	0	1	1	0	0	1	1	0	164	15.0	147
66	2	0	0	0	0	0	0	0	0	0	0	0	1	0	0	0	0	0	0	1	0	0	1	0	52	0	0	0	1. medical	0	0	0	0	0	0	0	0	0	0	0	0	0	0	1	0	1	146	31.0	127
66	3	0	0	0	0	0	0	0	0	0	0	0	1	0	0	0	0	0	0	0	0	0	0	0	59	0	1	0	1. medical	0	0	0	0	0	0	0	1	0	0	0	1	0	0	0	0	0	74	22.0	131
68	6	0	0	1	0	0	0	1	1	0	1	0	1	0	0	0	0	0	0	0	1	0	0	0	53	0	0	0	1. medical	0	0	1	0	0	0	0	0	0	1	0	0	0	0	1	0	0	140	31.0	127
51	4	0	0	0	0	0	0	0	1	1	0	0	1	0	0	0	0	0	0	0	0	0	0	1	92	0	0	0	1. medical	0	0	0	1	0	0	0	0	0	1	1	0	0	0	1	0	1	82	23.0	145
81	6	0	0	1	0	0	0	0	0	0	0	0	0	1	0	0	0	0	0	0	0	0	0	1	84	0	0	0	1. medical	0	0	0	0	0	0	0	0	1	0	0	1	0	0	0	0	1	145	25.0	130
57	1	0	0	0	0	1	0	0	0	0	0	0	1	0	0	0	0	0	0	0	0	0	0	1	53	0	0	0	1. medical	0	0	0	0	0	0	0	0	1	0	0	1	0	1	0	0	0	106	31.0	135
90	7	0	0	1	0	0	0	0	0	0	0	0	0	0	0	0	0	0	0	0	0	0	0	1	62	0	1	0	1. medical	1	0	0	0	0	0	0	0	1	0	0	0	0	1	0	1	0	168	33.0	136
73	4	0	0	0	0	0	0	0	1	0	1	1	0	1	0	0	0	0	0	0	0	0	0	0	64	0	0	0	1. medical	0	0	0	1	0	1	0	0	0	1	0	0	0	0	1	1	0	200	37.0	151
59	1	0	0	0	0	0	0	0	0	0	0	0	0	0	0	0	0	0	0	0	0	0	1	1	60	1	0	0	2. unscheduled surgery	0	1	0	0	0	1	0	0	0	0	0	0	0	0	0	0	0	130	20.0	126
63	3	0	0	0	0	0	0	0	0	0	0	0	0	1	0	0	0	0	0	0	0	0	0	1	64	0	1	0	1. medical	0	0	1	0	0	0	0	0	0	0	0	1	0	0	1	0	0	102	25.0	145
81	6	0	0	0	0	0	0	0	0	0	1	0	0	1	0	0	0	0	0	0	0	0	0	1	67	0	0	0	1. medical	0	0	0	1	0	0	0	0	0	0	0	0	0	1	0	0	1	168	45.0	152
82	4	0	0	0	0	0	0	0	0	0	0	0	0	0	0	0	0	0	0	0	1	0	0	0	68	0	0	0	1. medical	0	1	0	0	0	0	0	0	0	0	0	0	0	0	1	0	1	203	35.0	134
83	5	0	0	0	0	0	0	1	0	0	0	0	0	0	1	0	0	0	0	0	0	0	0	1	77	0	0	0	1. medical	0	0	0	0	0	0	0	0	1	0	0	0	0	0	0	0	1	158	36.0	143
30	.	0	0	0	0	0	0	0	0	0	0	0	1	0	0	0	0	0	0	0	1	0	0	0	75	0	0	0	1. medical	0	0	0	0	0	0	0	0	0	0	0	0	0	0	0	0	0	106	30.0	143
81	4	0	0	0	0	0	0	0	0	0	0	0	0	0	0	0	0	1	0	0	0	0	0	0	64	0	0	0	2. unscheduled surgery	0	0	0	0	0	0	0	0	1	0	1	0	0	0	0	0	0	92	46.0	134
63	2	0	0	0	0	0	0	0	0	0	0	0	1	0	0	0	0	0	0	0	0	0	0	1	67	1	0	0	1. medical	0	0	0	0	0	0	0	1	0	0	0	0	0	0	0	0	0	120	26.0	140
32	.	0	0	0	0	0	0	1	0	0	0	0	1	0	0	0	0	0	0	0	0	0	0	1	160	0	0	0	1. medical	0	0	1	0	0	0	0	0	0	0	0	0	0	0	1	0	0	106	26.0	129
58	6	0	0	0	0	1	0	1	1	1	1	0	0	0	1	0	0	0	0	0	0	0	0	1	64	0	1	0	1. medical	0	0	0	0	0	0	0	0	1	0	1	0	0	0	1	0	0	68	20.0	140
79	5	0	0	0	0	0	0	0	1	0	1	0	1	0	0	0	0	0	0	0	0	0	0	1	80	0	1	0	3. scheduled surgery	0	0	0	1	0	0	0	0	0	0	0	0	0	0	0	0	1	154	28.0	138
85	5	0	0	0	0	0	0	0	0	0	0	0	0	0	0	1	0	0	0	0	0	0	0	0	58	0	1	0	1. medical	0	0	0	0	0	0	0	0	1	0	0	1	0	0	0	0	0	70	17.0	110
61	3	0	1	0	0	0	0	1	0	0	0	0	0	0	1	0	0	0	0	0	0	0	0	0	61	0	0	0	1. medical	0	0	0	0	0	1	0	0	0	0	0	1	0	0	0	1	0	150	15.0	142
37	.	0	0	0	0	0	0	0	0	0	0	0	0	0	0	1	0	0	0	0	0	0	0	1	116	0	0	0	1. medical	0	0	0	0	0	0	1	1	0	0	0	0	0	1	0	0	0	124	24.0	139
70	12	0	0	0	0	0	1	0	1	1	1	0	1	0	0	0	0	0	0	0	0	0	0	1	76	0	1	0	3. scheduled surgery	0	0	0	0	0	0	0	0	1	0	0	0	0	1	0	0	0	96	29.0	142
73	4	0	0	0	0	0	0	0	0	0	1	0	0	0	0	0	0	1	0	0	0	0	0	1	100	0	1	0	2. unscheduled surgery	0	0	0	0	0	0	0	0	1	0	0	1	0	0	0	0	1	126	24.0	135
86	5	0	0	0	0	0	0	0	0	0	0	1	1	0	0	0	0	0	0	0	0	0	0	1	87	0	1	0	1. medical	0	0	0	0	0	0	0	0	1	0	0	1	0	0	0	0	0	88	32.0	141
80	5	0	0	1	0	0	0	0	0	0	0	0	0	0	0	0	0	0	0	0	0	0	0	0	69	0	0	0	2. unscheduled surgery	0	1	0	0	0	1	0	0	0	0	0	0	0	0	0	0	0	100	20.0	141
78	11	1	0	1	0	0	0	1	1	1	1	0	1	0	0	0	0	0	0	0	0	0	0	1	68	1	0	0	1. medical	0	0	0	0	0	0	0	0	1	1	1	1	0	0	0	0	1	96	29.0	144
74	4	0	0	0	0	0	0	0	1	0	0	0	1	0	0	0	0	0	0	0	0	0	0	1	84	0	0	0	1. medical	0	0	0	0	0	0	0	0	1	0	0	0	0	0	0	0	0	72	31.0	133
61	3	0	0	0	0	0	0	0	0	0	0	0	1	0	0	0	0	0	0	0	1	0	0	1	74	0	1	0	1. medical	0	0	0	0	0	0	0	0	0	0	0	1	0	0	0	0	0	100	15.0	130
41	0	0	0	0	0	0	0	0	0	0	0	0	1	0	0	0	0	0	0	1	0	0	1	0	58	0	0	0	1. medical	0	0	0	0	0	0	0	0	0	0	0	1	0	1	1	0	0	132	26.0	138
69	4	0	1	1	0	0	0	0	0	0	1	0	1	0	0	0	1	0	0	0	0	0	0	0	76	0	0	0	1. medical	0	0	1	1	1	0	0	0	0	0	0	1	0	0	1	0	0	138	24.0	142
53	4	0	0	1	0	1	0	1	0	0	1	0	1	0	0	0	0	0	0	0	0	0	0	0	44	0	0	0	1. medical	0	0	0	0	1	0	0	0	0	1	0	0	0	0	1	0	0	91	32.0	132
82	7	0	0	1	0	0	0	1	0	0	0	0	0	1	0	0	0	0	0	0	0	0	1	1	85	0	0	0	2. unscheduled surgery	0	0	0	0	1	0	0	0	0	0	0	1	0	1	0	0	0	132	26.0	142
87	8	0	0	1	0	0	0	1	1	0	0	0	0	1	0	0	0	0	0	0	0	0	0	0	80	0	0	0	1. medical	0	0	0	0	0	0	0	0	1	0	0	0	0	0	0	0	0	92	24.0	130
72	5	0	0	0	0	0	0	1	1	0	0	0	1	0	0	0	0	0	0	0	0	0	0	1	80	1	0	0	1. medical	0	0	0	0	1	1	0	0	0	1	1	1	0	0	1	0	0	130	35.0	132
56	5	0	0	0	0	0	1	0	0	0	0	0	1	0	0	0	0	0	0	1	0	0	0	1	65	1	0	0	1. medical	0	0	0	0	0	0	0	0	0	0	0	0	0	0	1	0	0	130	17.0	142
62	11	0	0	1	0	0	0	0	1	0	0	1	0	1	0	0	0	0	0	0	0	0	1	1	73	0	0	1	2. unscheduled surgery	0	0	1	1	0	0	0	0	0	0	0	0	0	0	0	0	0	102	16.0	132
69	6	0	0	1	0	0	0	1	1	0	0	0	0	0	0	1	0	0	0	0	0	0	0	1	51	0	0	0	1. medical	0	0	0	0	0	0	0	0	1	0	0	0	0	1	0	0	0	130	21.0	129
62	3	0	0	0	0	0	0	1	0	0	0	0	1	0	0	0	0	0	0	0	0	0	0	0	62	0	0	0	1. medical	0	0	0	0	0	0	0	0	1	0	0	0	0	0	0	0	0	110	17.0	139
89	8	0	0	1	0	0	0	0	0	1	1	1	0	0	0	0	0	1	0	0	0	0	0	1	62	0	0	0	2. unscheduled surgery	0	0	0	0	1	0	0	0	0	0	0	0	0	0	1	0	1	92	18.0	140
62	4	0	0	1	0	0	0	0	0	0	0	0	0	0	0	0	1	0	0	0	0	0	1	1	80	1	0	0	1. medical	0	0	0	0	0	1	0	0	0	0	0	0	0	1	0	0	0	128	24.0	130
81	7	0	0	1	0	0	0	0	0	0	1	0	1	0	0	0	0	0	0	0	0	0	0	1	70	0	1	0	1. medical	0	0	0	0	0	0	0	0	1	0	1	1	0	0	1	1	0	150	20.0	139
79	6	0	0	1	0	0	0	0	0	0	1	0	1	1	0	0	0	0	0	0	0	0	1	1	79	0	1	0	1. medical	0	0	0	1	0	0	0	1	0	0	0	0	0	0	0	0	0	82	21.0	142
81	6	0	0	0	0	0	0	1	1	0	1	0	0	0	1	0	0	0	0	0	0	0	0	0	71	0	0	0	1. medical	0	0	0	0	0	0	0	0	1	0	0	0	0	0	1	0	0	124	23.0	140
86	4	0	0	0	0	0	0	0	0	0	0	0	0	1	0	0	0	0	0	0	0	0	0	1	85	0	0	0	2. unscheduled surgery	0	0	1	0	0	0	0	0	0	0	0	0	0	0	1	0	0	104	30.0	139
76	4	0	0	0	0	0	0	1	0	0	0	0	1	0	0	0	0	0	0	0	0	0	0	1	89	1	0	0	1. medical	0	0	0	0	0	0	0	1	0	0	0	0	0	1	0	0	0	120	22.0	138
56	12	0	0	0	0	0	1	1	0	0	0	0	1	0	0	0	0	0	0	1	0	0	0	1	70	1	1	1	1. medical	0	0	0	0	0	0	0	0	0	0	0	0	0	0	1	0	0	130	29.0	133
84	4	0	0	0	0	0	0	0	0	0	1	0	1	0	0	1	0	0	0	0	1	0	0	0	58	0	0	0	1. medical	0	0	0	0	0	0	1	1	0	0	0	0	0	0	0	1	0	160	26.0	134
66	3	0	0	0	0	0	0	1	0	0	1	0	1	0	0	0	0	0	0	0	0	0	0	0	55	0	0	0	3. scheduled surgery	0	0	1	0	0	0	0	0	0	0	0	1	0	0	0	0	0	131	36.0	145
32	.	0	0	0	0	0	0	0	0	0	0	0	1	0	0	0	0	0	0	0	0	0	0	0	59	0	0	0	1. medical	0	0	0	0	0	0	0	1	0	0	0	0	0	1	0	0	0	106	15.0	142
84	6	0	1	0	0	0	0	1	1	0	0	0	1	0	0	0	0	0	0	0	0	0	0	0	67	0	0	0	1. medical	0	0	0	0	1	0	0	0	0	1	0	0	0	1	0	0	1	134	36.0	139
87	7	0	0	1	0	0	0	0	1	0	1	0	1	0	0	0	0	0	0	0	0	0	0	0	57	0	0	0	1. medical	0	0	0	0	0	0	0	0	1	1	0	0	0	0	0	0	0	102	36.0	142
45	0	0	0	0	0	0	0	0	0	0	0	0	0	0	1	0	0	0	0	0	0	0	0	1	67	0	0	0	1. medical	0	0	0	0	0	0	0	0	1	0	0	1	0	0	0	1	0	160	16.0	137
82	5	0	0	0	0	0	0	1	0	0	1	0	1	0	0	0	0	0	0	0	0	0	0	1	74	0	0	0	1. medical	0	0	0	0	0	0	0	1	0	0	0	0	0	0	0	1	0	184	28.0	133
39	.	0	0	0	0	0	0	0	0	0	0	0	1	0	0	0	0	0	0	0	0	0	0	0	65	0	0	0	1. medical	0	0	0	0	0	0	0	1	0	0	0	0	0	0	1	0	0	122	19.0	138
53	1	0	0	0	0	0	0	0	0	0	0	0	1	0	0	0	0	0	0	0	0	0	0	1	50	0	0	0	1. medical	0	0	0	0	0	1	0	1	0	0	1	0	0	0	1	0	0	116	19.0	114
82	6	0	0	0	0	0	0	0	0	0	1	0	0	0	0	0	1	0	0	0	1	0	1	1	113	0	1	0	2. unscheduled surgery	0	0	0	0	0	0	0	0	0	1	0	0	0	0	0	1	0	148	19.0	126
77	6	0	0	1	0	0	0	1	0	0	0	0	0	0	1	0	0	0	0	0	0	0	0	0	73	0	0	0	1. medical	0	0	0	0	0	0	0	1	0	0	0	0	0	0	0	0	0	128	32.0	138
65	3	0	0	0	0	0	0	1	0	0	0	0	1	0	0	0	0	0	0	0	0	0	1	1	88	0	0	0	1. medical	0	0	0	0	0	0	0	1	0	0	0	0	0	1	0	0	0	116	42.0	131
57	2	0	0	0	0	0	0	0	1	0	1	0	1	0	0	0	0	0	0	0	0	0	0	1	59	0	0	0	2. unscheduled surgery	0	0	0	0	0	0	0	1	0	0	0	0	0	1	0	0	1	140	20.0	134
49	0	0	0	0	0	0	0	0	0	0	0	0	0	0	0	1	0	0	0	0	0	0	0	1	87	0	0	0	1. medical	0	0	0	0	0	0	0	0	1	0	0	0	0	0	0	0	0	120	21.0	136
40	.	0	0	0	0	0	1	0	0	0	0	0	0	0	0	0	0	1	0	0	0	0	0	0	53	0	0	0	2. unscheduled surgery	0	0	0	0	0	0	0	0	1	0	0	0	0	0	1	0	0	120	18.0	114
86	6	0	0	1	0	0	0	0	0	0	0	0	0	0	0	0	0	1	0	0	0	0	1	1	74	0	0	0	2. unscheduled surgery	0	0	1	0	0	1	0	1	0	1	0	0	0	0	0	1	0	152	14.0	137
61	2	0	0	0	0	0	0	0	0	0	1	0	1	0	0	0	0	0	0	0	0	0	0	1	61	0	0	0	1. medical	0	0	0	0	0	0	0	1	0	0	0	0	0	1	0	0	0	112	28.0	147
34	.	0	0	0	0	0	0	0	0	0	0	0	1	0	0	0	0	0	0	0	0	0	0	1	66	1	0	0	1. medical	0	0	0	0	0	0	0	0	1	0	0	0	0	1	0	0	0	120	21.0	129
19	.	0	0	0	0	0	0	0	0	0	0	0	0	0	0	1	0	0	0	0	0	0	0	1	75	0	0	0	1. medical	0	0	0	0	0	0	0	0	1	0	0	0	0	0	0	0	0	94	17.0	139
84	8	0	0	1	0	0	0	0	0	0	0	0	1	0	0	0	0	0	0	1	0	0	0	1	89	0	0	0	1. medical	0	0	0	0	0	0	0	0	0	0	0	0	0	0	0	0	1	120	27.0	142
49	10	0	0	0	0	0	1	1	0	0	0	0	0	0	1	0	0	0	0	0	0	0	0	1	38	1	0	1	1. medical	0	0	0	0	0	0	0	0	1	0	0	0	0	0	0	1	0	144	19.0	135
83	7	0	0	1	0	0	0	0	1	0	0	0	1	0	0	0	0	0	0	0	0	0	0	1	56	0	0	0	1. medical	0	0	0	0	0	0	0	0	1	1	0	0	0	0	0	0	0	130	31.0	142
84	8	0	0	1	0	0	0	0	1	0	1	0	1	0	0	0	0	0	0	0	0	0	0	1	76	0	0	0	1. medical	0	0	0	0	0	0	0	1	0	1	0	0	0	0	1	0	1	92	16.0	144
48	3	0	0	0	0	0	0	1	0	0	1	0	1	0	0	0	0	0	0	0	0	0	0	1	109	0	1	0	1. medical	0	0	0	0	0	0	0	0	1	0	1	0	0	1	1	1	0	176	38.0	153
67	5	0	0	0	0	0	0	1	0	0	1	0	1	0	0	0	0	0	0	0	0	0	1	1	73	0	1	0	1. medical	0	0	0	0	1	0	0	0	0	0	0	1	0	0	1	0	0	112	20.0	149
76	3	0	0	0	0	0	0	0	0	0	1	0	0	0	0	0	0	0	0	0	0	0	0	1	100	0	0	0	1. medical	0	1	0	0	0	0	0	0	1	0	0	0	0	0	0	0	0	86	26.0	140
78	4	0	0	0	0	0	0	0	0	0	0	0	0	0	0	0	0	0	0	0	1	0	0	1	70	0	1	0	2. unscheduled surgery	0	1	0	0	0	0	0	0	0	0	0	1	0	0	1	0	1	86	25.0	135
78	4	0	0	0	0	0	0	0	0	0	1	0	1	0	0	0	0	0	0	0	0	0	0	0	74	0	1	0	1. medical	0	0	0	0	0	0	0	0	1	0	0	1	0	0	0	0	1	148	23.0	134
67	2	0	0	0	0	0	0	0	0	0	0	0	1	0	0	0	0	0	0	0	0	0	0	0	129	0	0	0	1. medical	0	0	0	0	0	0	0	0	1	0	0	0	0	0	1	0	0	72	22.0	141
51	2	0	0	0	0	0	0	0	0	0	0	0	0	0	1	0	0	0	0	0	0	0	0	1	74	0	1	0	1. medical	0	0	0	0	0	0	0	1	0	0	0	0	0	0	0	0	0	110	23.0	135
76	6	0	0	1	0	0	0	1	0	0	0	0	1	0	0	0	0	0	0	0	0	0	0	0	69	0	0	0	1. medical	0	0	0	0	1	0	0	0	0	0	1	1	0	0	1	0	0	100	18.0	133
78	3	0	0	0	0	0	0	0	0	0	0	0	0	0	0	0	0	0	1	0	1	0	0	0	76	0	0	0	1. medical	0	0	0	0	0	0	0	0	0	0	0	0	0	0	0	1	0	142	33.0	132
62	9	0	0	1	1	0	1	0	0	0	0	1	1	0	0	0	0	0	0	0	0	0	1	1	84	1	0	0	1. medical	0	0	1	1	0	0	0	0	0	0	0	0	0	1	0	0	1	144	21.0	138
76	3	0	0	0	0	0	0	0	0	0	1	0	0	0	1	0	0	0	0	0	0	0	0	0	57	1	0	0	1. medical	0	0	0	0	0	0	0	0	1	0	0	0	0	0	0	0	0	116	25.0	150
73	4	0	0	0	0	0	0	1	0	0	0	0	1	0	0	0	0	0	0	0	0	0	0	0	47	0	0	0	1. medical	0	0	0	0	0	0	0	0	1	0	0	0	0	0	0	0	0	110	18.0	145
70	5	0	0	0	0	0	0	1	1	0	0	0	1	0	0	0	0	0	0	0	0	0	0	1	61	1	0	0	2. unscheduled surgery	0	0	0	0	0	0	0	0	1	0	0	0	0	0	0	1	0	170	24.0	137
60	6	0	0	1	0	0	1	0	0	0	0	0	0	0	0	0	0	0	0	0	0	0	1	1	65	0	0	0	2. unscheduled surgery	1	0	1	0	1	0	0	0	0	1	0	0	0	0	1	0	0	100	37.0	140
71	3	0	0	0	0	1	0	0	0	0	0	0	1	0	0	0	0	0	0	0	0	0	0	1	39	0	0	0	1. medical	0	0	1	0	0	0	0	0	0	0	0	0	0	0	0	1	0	160	15.0	146
47	5	0	0	1	0	0	1	0	0	0	0	0	0	0	0	0	0	0	0	0	0	0	1	0	61	1	0	0	1. medical	0	1	0	0	0	1	0	0	0	0	0	0	0	1	1	0	0	96	28.0	129
69	7	0	0	1	0	0	0	0	0	1	0	0	0	0	0	0	0	1	0	0	0	0	0	0	78	0	1	0	1. medical	0	0	0	0	0	0	0	1	0	0	0	0	0	0	0	1	0	150	16.0	129
74	5	0	0	0	0	0	0	0	1	0	0	0	1	0	0	0	0	0	0	0	0	0	0	1	80	0	1	0	1. medical	0	0	0	0	0	0	0	0	1	1	0	1	0	0	0	0	0	76	22.0	136
59	4	0	0	1	0	0	0	1	0	0	1	0	0	0	1	0	0	0	0	0	0	0	0	1	77	0	0	0	1. medical	0	0	0	0	0	0	0	0	1	0	0	0	0	1	0	0	0	110	26.0	137
70	4	0	0	0	0	0	0	1	0	0	0	0	1	0	0	0	0	0	0	1	0	0	0	1	58	1	1	0	1. medical	0	0	0	0	0	0	0	0	0	0	0	1	0	0	1	0	0	96	29.0	139
82	6	0	0	0	0	0	0	1	0	0	0	0	1	0	0	0	0	0	0	0	0	0	0	1	102	0	1	0	1. medical	0	0	0	0	0	0	0	0	1	0	0	0	0	1	0	1	0	192	27.0	138
81	5	0	0	0	0	0	0	1	0	0	0	0	0	0	1	0	0	0	0	0	0	0	0	1	69	0	0	0	2. unscheduled surgery	0	0	0	0	0	0	0	0	1	0	0	0	0	0	0	1	0	155	27.0	140
63	3	0	0	0	0	0	0	1	0	0	0	0	0	0	1	0	0	0	0	0	0	0	0	1	88	1	0	0	1. medical	0	0	0	0	0	0	0	0	1	0	0	0	0	1	0	1	0	204	29.0	146
64	3	0	0	0	0	0	0	0	0	0	0	0	0	0	0	0	0	0	1	0	0	0	1	1	102	0	1	0	1. medical	0	0	1	0	0	0	0	0	0	0	0	0	0	0	1	0	0	108	25.0	134
79	3	0	0	0	0	0	0	0	0	0	1	0	1	0	0	0	0	0	0	0	0	0	0	1	66	0	0	0	1. medical	0	0	0	0	0	0	0	0	1	0	0	0	0	0	0	1	0	152	22.0	140
55	2	0	1	0	0	0	0	0	0	0	1	0	1	0	0	0	0	0	0	0	0	0	0	0	71	0	1	0	1. medical	0	0	0	0	0	0	0	1	0	0	0	1	0	1	0	1	0	148	27.0	144
85	8	0	0	0	0	0	0	1	1	1	0	0	1	0	0	0	0	0	0	0	0	0	0	1	62	0	0	0	1. medical	0	0	0	0	0	0	0	1	0	0	0	0	0	1	0	0	0	74	18.0	134
71	6	0	0	1	0	0	0	0	0	0	1	1	1	0	0	0	0	0	0	0	0	0	1	1	48	0	1	0	1. medical	0	0	0	1	0	0	0	0	0	0	0	0	0	0	0	0	0	139	21.0	130
66	7	0	0	0	0	0	1	0	0	1	1	0	0	0	0	0	0	0	0	0	0	0	0	0	77	0	0	1	2. unscheduled surgery	0	1	0	0	0	0	0	0	1	0	0	1	1	0	1	0	0	124	20.0	147
86	5	0	0	0	0	0	0	0	0	0	0	0	1	0	0	0	0	0	0	0	0	0	0	0	66	0	1	0	1. medical	0	0	0	0	0	0	0	0	1	0	1	1	0	1	0	0	0	96	15.0	143
76	5	0	0	0	0	0	0	1	0	0	1	1	1	0	0	0	0	0	0	0	1	0	0	1	65	0	1	0	1. medical	0	0	0	0	0	0	0	0	0	0	0	0	0	0	1	0	0	112	28.0	137
55	1	0	0	0	0	0	0	0	0	0	1	0	0	0	0	1	0	0	0	0	0	0	1	1	59	0	0	0	1. medical	0	0	0	0	0	1	0	0	0	0	0	0	0	1	0	0	0	132	30.0	137
21	.	0	0	0	0	0	0	0	0	0	1	0	1	0	0	0	0	0	0	0	0	0	0	0	92	0	0	0	1. medical	0	0	0	0	0	0	0	0	1	0	0	0	0	1	0	1	0	164	23.0	141
80	7	0	0	1	0	0	0	1	1	0	1	0	1	0	0	0	0	0	0	0	0	1	1	1	52	0	0	0	2. unscheduled surgery	0	0	0	0	0	0	0	1	0	1	0	0	0	0	0	0	0	128	52.0	131
71	6	0	0	1	0	0	0	1	0	0	1	1	0	0	0	0	0	0	1	0	0	0	0	1	98	0	0	0	2. unscheduled surgery	0	0	0	0	0	0	0	0	1	1	0	0	0	0	0	0	0	120	32.0	142
75	6	0	0	0	0	1	0	0	0	1	1	0	0	0	0	0	0	0	1	0	0	0	1	0	73	0	1	0	1. medical	0	0	1	0	0	1	0	0	0	0	0	0	0	0	0	0	1	106	16.0	152
76	9	0	0	1	1	0	0	1	0	0	0	0	0	0	0	0	0	0	0	0	1	0	0	0	54	1	1	0	1. medical	0	1	0	0	0	0	0	0	0	0	0	0	0	1	0	1	0	160	23.0	132
73	3	0	0	0	0	0	0	0	0	0	0	0	0	0	0	1	0	0	0	0	0	0	0	1	107	0	0	0	1. medical	0	0	0	0	0	0	1	1	0	0	0	0	0	0	0	0	0	128	22.0	137
47	0	0	0	0	0	1	0	0	0	0	1	1	0	0	0	0	1	0	0	0	1	0	0	1	51	1	0	0	2. unscheduled surgery	0	0	0	0	0	0	0	0	0	0	1	0	0	0	0	1	0	156	21.0	133
70	5	0	0	0	0	0	0	0	0	0	1	0	1	0	0	0	0	0	0	0	0	0	0	1	74	1	1	0	1. medical	0	0	0	0	0	0	0	0	1	0	0	1	0	0	1	0	0	100	36.0	142
67	5	0	0	1	0	0	0	1	0	0	0	0	1	0	0	0	0	0	0	1	0	0	0	1	58	0	0	0	1. medical	0	0	0	0	0	0	0	1	0	1	0	0	0	1	0	0	0	140	41.0	137
84	6	0	0	1	0	0	0	0	0	0	1	1	1	0	0	0	0	0	0	0	0	0	0	1	75	0	0	0	1. medical	0	0	0	0	0	0	0	0	1	1	0	0	0	1	0	0	0	116	31.0	137
88	4	0	0	0	0	0	0	0	0	0	0	0	1	0	0	0	0	0	0	0	0	0	0	0	42	0	0	0	2. unscheduled surgery	0	0	0	0	0	0	0	1	0	0	1	1	0	0	1	0	1	128	18.0	125
77	3	0	0	0	0	0	0	0	0	0	1	0	1	0	0	0	0	0	0	0	0	0	0	1	70	1	0	0	1. medical	0	0	0	0	0	0	0	1	0	0	0	0	0	0	0	0	1	100	32.0	138
62	5	0	0	1	0	0	0	1	0	0	0	0	1	0	0	0	0	1	0	0	0	0	1	1	64	1	0	0	2. unscheduled surgery	0	0	1	1	0	1	0	0	0	0	0	0	0	0	0	1	0	142	23.0	138
78	3	0	0	0	0	0	0	0	0	0	0	0	1	0	0	0	0	0	0	0	0	0	1	1	70	0	0	0	1. medical	0	0	1	0	0	0	0	0	0	0	0	0	0	1	0	0	0	124	30.0	138
72	4	0	0	0	0	0	0	1	0	0	1	0	0	0	0	0	0	0	1	0	0	0	1	0	60	0	0	0	3. scheduled surgery	0	0	1	0	0	0	0	0	0	0	0	0	0	0	0	0	0	135	25.0	136
57	2	0	0	0	0	0	0	1	0	0	1	1	0	0	0	0	0	0	0	0	0	0	0	1	60	0	0	0	2. unscheduled surgery	1	0	0	0	0	0	0	0	1	0	0	0	0	0	0	0	0	125	20.0	133
69	3	0	0	0	0	0	0	0	1	0	1	0	0	0	0	0	0	1	0	0	0	0	0	1	80	0	0	0	2. unscheduled surgery	0	0	0	0	0	0	0	0	1	0	0	0	0	0	0	0	0	90	17.0	139
88	4	0	0	0	0	0	0	0	0	0	1	0	0	0	0	0	0	1	0	0	0	0	1	1	70	0	0	0	2. unscheduled surgery	0	0	1	1	0	1	0	1	0	0	0	0	0	0	1	0	0	115	18.0	146
69	2	0	0	0	0	0	0	0	0	0	0	0	1	0	0	0	0	0	0	0	0	0	0	1	60	0	0	0	1. medical	0	0	0	0	0	0	0	0	1	0	0	0	0	0	0	0	0	120	24.0	135
67	2	0	0	0	0	0	0	0	0	0	1	0	1	0	0	0	0	0	0	0	0	0	0	1	45	0	0	0	1. medical	0	0	0	0	0	0	0	0	1	0	0	0	0	0	1	0	0	110	18.0	129
78	4	0	0	0	0	0	0	1	0	0	0	0	1	0	0	0	0	0	0	0	0	0	0	1	83	0	0	0	1. medical	0	0	0	0	0	0	0	0	1	0	0	0	0	0	0	0	0	138	18.0	128
79	3	0	0	0	0	0	0	0	0	0	0	0	1	0	0	0	0	0	0	0	0	0	0	1	80	0	0	0	1. medical	0	0	0	1	0	0	0	0	0	0	0	0	0	1	0	0	0	125	48.0	134
36	.	0	0	0	0	0	0	0	0	0	1	1	1	0	0	0	0	0	0	0	1	0	1	1	78	0	0	0	1. medical	0	1	0	0	0	0	0	1	0	0	0	0	0	1	0	0	0	138	24.0	137
67	4	0	0	0	0	0	0	1	1	0	1	0	1	0	0	0	0	0	0	0	0	0	0	1	65	0	0	0	1. medical	0	0	0	0	0	0	0	0	1	0	0	0	0	0	0	0	0	125	30.0	136
84	5	0	0	0	0	0	0	1	0	0	1	0	1	0	0	0	0	0	0	0	0	0	0	0	47	0	0	0	1. medical	0	0	0	0	0	0	0	0	1	0	0	0	0	0	0	1	0	150	37.0	133
66	2	0	0	0	0	0	0	0	0	0	1	0	0	0	0	0	0	0	1	0	0	1	0	0	73	0	0	0	3. scheduled surgery	0	1	0	0	0	0	0	1	0	0	0	0	0	0	0	0	0	120	16.0	134
76	3	0	0	0	0	0	0	0	0	0	1	0	0	0	0	0	0	1	0	0	0	0	0	1	73	0	0	0	2. unscheduled surgery	0	0	0	0	0	1	0	0	0	0	0	0	0	0	0	0	0	115	14.0	134
44	0	0	0	0	0	0	0	0	0	0	0	0	0	0	0	0	0	1	0	0	0	0	1	0	56	0	0	0	1. medical	0	0	0	1	0	0	0	0	0	0	0	0	0	0	0	1	0	156	24.0	135
71	6	1	0	0	0	0	0	0	1	0	1	0	0	0	0	0	0	0	0	0	0	0	1	1	88	0	0	0	3. scheduled surgery	0	1	0	0	0	0	0	1	0	0	0	0	0	0	0	0	0	90	19.0	138
67	6	0	0	0	0	0	1	0	0	0	0	0	0	0	0	0	1	0	0	0	1	0	0	1	62	0	0	0	1. medical	0	0	0	0	0	0	0	0	0	0	0	0	0	0	0	0	0	90	21.0	136
43	0	0	0	0	0	0	0	0	0	0	0	0	1	0	0	0	0	0	0	0	0	0	0	1	62	0	0	0	1. medical	0	0	1	0	0	0	0	0	0	0	0	0	0	0	0	0	0	110	24.0	133
45	0	0	0	0	0	0	0	0	0	0	1	0	1	0	0	0	0	0	0	0	0	0	0	1	65	0	0	0	1. medical	0	0	0	0	0	0	0	0	1	0	0	0	0	0	0	0	0	115	23.0	134
74	4	0	0	0	0	0	0	0	0	0	0	0	1	0	0	0	0	0	0	0	0	0	0	1	82	0	0	0	1. medical	0	0	0	1	0	0	0	0	0	0	0	0	0	0	0	0	0	70	16.0	136
34	.	0	0	0	0	0	0	0	0	0	1	0	1	0	0	0	0	0	0	0	0	0	0	1	73	0	0	0	3. scheduled surgery	0	0	0	0	0	0	0	1	0	0	0	0	0	1	0	0	0	130	24.0	136
34	.	0	0	0	0	0	0	0	0	0	0	0	1	0	0	0	0	0	0	1	0	0	0	1	79	0	0	0	1. medical	0	0	0	0	0	0	0	0	0	0	0	0	0	1	0	0	0	140	30.0	135
91	4	0	0	0	0	0	0	0	0	0	1	0	0	0	0	0	0	1	0	0	0	0	0	0	59	0	0	0	2. unscheduled surgery	0	0	1	0	0	0	0	0	0	0	0	0	0	0	1	0	0	120	18.0	131
71	3	0	0	0	0	0	0	0	0	0	0	0	1	0	0	0	0	0	0	0	0	0	0	1	78	0	0	0	1. medical	0	0	0	0	0	0	0	1	0	0	0	0	0	0	0	0	0	110	16.0	139
68	3	0	0	0	0	0	0	1	0	0	0	0	0	0	1	0	0	0	0	0	0	0	0	0	50	0	0	0	1. medical	0	0	0	0	0	0	0	0	1	0	0	0	0	0	0	0	0	95	34.0	140
51	1	0	0	0	0	0	0	0	0	0	0	0	0	1	0	0	0	0	0	0	0	0	1	0	61	0	0	0	1. medical	0	0	1	0	0	0	0	0	0	0	0	0	0	0	0	0	0	95	26.0	130
72	3	0	0	0	0	0	0	0	0	0	0	0	0	0	0	0	0	0	1	0	0	0	0	1	64	0	0	0	1. medical	0	0	0	0	0	0	1	1	0	0	0	0	0	0	1	0	0	75	32.0	139
90	4	0	0	0	0	0	0	0	0	0	0	0	1	0	0	0	0	0	0	1	0	0	1	1	58	0	0	0	1. medical	0	0	0	0	0	0	0	0	0	0	0	0	0	0	0	0	0	125	26.0	142
66	5	0	0	0	0	0	1	0	0	0	1	0	1	0	0	0	0	0	0	0	0	0	0	1	88	0	0	0	1. medical	0	0	0	0	0	1	0	0	0	0	0	0	0	0	0	0	0	110	22.0	144
70	3	0	0	0	0	0	0	0	0	0	1	1	0	0	0	0	0	1	0	0	0	0	0	0	55	0	0	0	2. unscheduled surgery	0	0	1	0	1	0	0	0	0	0	0	0	0	0	0	0	0	90	17.0	137
79	4	0	0	0	0	0	0	0	1	0	1	0	0	0	0	0	0	0	0	0	0	0	0	0	68	0	0	0	3. scheduled surgery	0	1	0	1	0	0	0	0	0	0	0	0	0	0	0	0	0	85	20.0	134
47	3	0	0	0	0	0	1	0	0	0	1	0	1	0	0	0	0	0	0	0	0	0	0	1	98	0	0	0	1. medical	0	0	0	0	0	0	0	0	1	0	0	0	0	1	0	0	0	140	40.0	145
73	4	0	0	0	0	0	0	1	0	0	0	0	1	0	0	0	0	0	0	0	0	0	0	0	57	0	0	0	1. medical	0	0	0	0	0	0	0	0	1	0	0	0	0	0	0	0	0	100	32.0	145
86	4	0	1	0	0	0	0	0	0	0	0	0	1	0	0	0	0	0	0	0	0	0	1	0	50	0	0	0	1. medical	0	0	0	0	1	0	0	0	0	0	0	0	0	0	0	0	0	120	46.0	127
60	2	0	0	0	0	0	0	0	0	0	1	0	1	0	0	0	0	0	0	0	0	0	0	1	61	0	0	0	3. scheduled surgery	0	0	0	0	0	0	0	0	1	1	0	0	0	0	0	0	0	80	22.0	135
35	.	0	0	0	0	0	0	0	0	0	0	0	1	0	0	0	0	0	0	0	0	0	0	1	60	0	0	1	1. medical	0	0	0	0	0	0	0	0	1	0	0	0	0	0	0	0	0	90	32.0	132
84	5	0	0	0	0	0	0	1	0	0	1	0	0	0	1	0	0	0	0	0	0	0	0	1	58	0	0	0	1. medical	0	0	0	0	0	0	0	0	1	0	0	0	0	0	0	0	0	110	42.0	132
86	4	0	0	0	0	0	0	0	0	0	0	0	1	0	0	0	0	0	0	0	0	0	0	0	64	0	0	0	1. medical	0	0	0	0	0	0	0	0	1	1	0	0	0	1	0	0	0	115	28.0	127
72	3	0	0	0	0	0	0	0	0	0	1	0	0	0	0	0	0	1	0	0	0	0	0	0	56	0	0	0	2. unscheduled surgery	0	0	0	1	0	1	0	1	0	0	0	0	0	0	1	0	0	135	18.0	140
74	3	0	1	0	0	0	0	0	0	0	0	0	0	0	0	0	0	1	0	0	0	0	0	0	49	0	0	0	2. unscheduled surgery	0	0	0	1	0	1	0	1	0	0	0	0	0	0	1	0	0	120	16.0	132
70	3	0	0	0	0	0	0	0	0	0	1	0	1	0	0	0	0	0	0	0	0	0	0	1	60	0	0	0	1. medical	0	0	1	0	0	1	0	0	0	0	0	0	0	0	0	0	0	75	30.0	132
59	1	0	0	0	0	0	0	0	0	0	0	0	0	0	0	0	0	1	0	0	0	0	0	1	107	0	0	0	2. unscheduled surgery	0	0	0	1	0	1	0	1	0	0	0	0	0	0	0	0	0	100	21.0	141
74	3	0	0	0	0	0	0	0	0	0	1	0	0	0	0	0	0	1	0	0	0	1	0	1	83	0	0	0	2. unscheduled surgery	0	0	0	0	0	1	0	1	0	0	0	0	0	0	0	0	0	125	23.0	137
58	3	0	0	0	0	0	0	0	0	1	1	0	0	0	0	0	0	1	0	0	0	1	0	0	48	0	0	0	2. unscheduled surgery	0	0	0	0	0	0	0	1	0	0	0	0	0	0	0	0	0	130	17.0	136
49	0	0	0	0	0	0	0	0	0	0	1	0	0	0	0	0	0	1	0	0	0	1	0	0	81	0	0	0	2. unscheduled surgery	0	0	0	0	0	0	0	1	0	0	0	0	0	0	0	1	0	160	42.0	122
55	1	0	0	0	0	0	0	0	0	0	0	0	1	0	0	0	0	0	0	0	0	0	0	0	57	0	0	0	1. medical	0	0	0	0	0	0	0	0	1	0	0	0	0	0	1	0	0	95	21.0	139
78	3	0	0	0	0	0	0	0	0	0	0	0	1	0	0	0	0	0	0	0	0	0	0	1	89	0	0	0	1. medical	0	0	0	0	0	0	0	0	1	0	0	0	0	0	0	0	0	80	26.0	146
84	4	0	0	0	0	0	0	0	0	0	0	0	1	0	0	0	0	0	0	1	0	0	0	0	48	0	0	0	1. medical	0	0	0	0	0	0	0	1	0	0	0	0	0	0	0	0	0	88	28.0	135
48	0	0	0	0	0	0	0	0	0	0	0	0	1	0	0	0	0	0	0	1	0	0	1	1	80	0	0	0	1. medical	0	0	0	0	0	0	0	0	0	0	0	0	0	1	0	0	0	120	40.0	132
90	5	0	1	0	0	0	0	0	1	0	1	0	1	0	0	0	0	0	0	0	0	0	0	1	72	0	0	0	1. medical	0	0	0	0	0	0	0	0	1	0	0	0	0	0	0	0	0	130	29.0	134
77	4	0	0	0	0	0	0	0	1	0	0	0	1	0	0	0	0	0	0	1	0	0	1	1	80	0	0	0	1. medical	0	0	0	0	0	0	0	0	0	1	0	0	0	1	0	0	0	140	36.0	137
56	1	0	0	0	0	0	0	0	0	0	1	1	0	0	0	0	0	0	0	0	1	0	0	1	115	0	0	0	1. medical	1	0	0	0	0	0	0	0	0	0	0	0	0	1	0	0	0	115	15.0	133
66	2	0	0	0	0	0	0	0	0	0	0	0	0	0	0	0	1	0	0	0	0	0	0	0	91	0	0	0	1. medical	0	0	0	0	0	0	0	0	1	0	0	0	0	0	0	0	0	90	20.0	135
71	3	0	0	0	0	0	0	0	0	0	1	1	0	0	0	0	0	1	0	0	1	0	0	1	74	0	0	0	2. unscheduled surgery	0	0	1	0	0	0	0	0	0	0	0	0	0	0	0	1	0	150	23.0	141
76	4	0	0	0	0	0	0	1	0	0	1	1	1	0	0	0	0	0	0	0	0	0	1	1	76	0	0	0	1. medical	0	0	0	1	1	0	0	0	0	0	0	0	0	0	0	0	0	95	30.0	135
54	1	0	0	0	0	0	0	0	0	0	0	0	1	0	0	0	0	0	0	0	0	0	0	1	75	0	0	0	1. medical	0	0	0	0	0	0	0	0	1	0	0	0	0	0	0	1	0	155	38.0	123
93	4	0	0	0	0	0	0	0	0	0	0	0	0	1	0	0	0	0	0	0	0	0	1	0	67	0	0	0	1. medical	0	0	0	1	0	0	0	0	0	0	0	0	0	0	1	0	0	105	23.0	133
71	4	0	0	0	0	0	0	0	0	0	0	0	1	0	0	0	0	0	0	0	0	0	0	1	61	0	0	0	1. medical	0	0	0	0	0	0	0	0	1	0	0	0	0	0	0	0	0	95	27.0	132
73	4	0	0	0	0	0	0	1	0	0	1	1	1	0	0	0	0	0	0	0	0	0	0	1	46	0	0	0	2. unscheduled surgery	0	0	0	0	1	0	0	0	0	0	0	0	0	0	0	0	0	105	20.0	138
76	4	0	0	0	0	0	0	0	1	0	1	1	0	0	0	0	0	0	0	0	0	0	1	0	72	0	0	0	2. unscheduled surgery	0	1	0	0	0	0	0	1	0	0	0	0	0	0	0	0	0	120	15.0	134
35	.	0	0	0	0	0	0	0	0	0	0	0	1	0	0	0	0	0	0	0	0	0	0	0	48	0	0	1	1. medical	0	0	0	0	0	0	0	0	1	0	0	0	0	1	0	0	0	115	47.0	134
78	3	0	0	0	0	0	0	0	0	0	1	0	1	0	0	0	0	0	0	0	0	0	0	0	47	0	0	0	2. unscheduled surgery	0	0	0	1	0	0	0	0	0	0	0	0	0	0	0	0	0	100	21.0	135
78	3	0	0	0	0	0	0	0	0	0	0	0	1	0	0	0	0	0	0	1	0	0	1	0	63	0	0	0	1. medical	0	0	0	0	0	0	0	0	0	0	0	0	0	0	0	0	0	85	44.0	141
88	5	0	0	0	0	0	0	1	0	0	0	0	1	0	0	0	0	0	0	1	0	0	1	1	75	0	0	0	1. medical	0	0	0	0	0	0	0	0	0	0	0	0	0	0	0	0	0	100	30.0	140
31	.	0	0	0	0	0	0	0	0	0	0	0	1	0	0	0	0	0	0	0	0	0	0	0	55	0	0	0	1. medical	0	0	0	0	0	0	0	1	0	0	0	0	0	0	0	1	0	150	32.0	140
89	4	0	0	0	0	0	0	0	0	0	1	1	0	0	0	0	0	1	0	0	0	0	0	1	80	0	0	0	3. scheduled surgery	0	0	0	0	0	0	0	0	1	0	0	0	0	0	0	0	0	90	15.0	135
30	.	0	0	0	0	0	0	0	0	0	0	0	1	0	0	0	0	0	0	0	0	0	0	1	74	0	0	0	1. medical	0	0	0	0	0	0	0	0	1	0	0	0	0	0	0	0	0	115	18.0	139
70	4	0	1	0	0	0	0	1	0	0	0	0	0	0	1	0	0	0	0	0	0	0	0	0	68	0	0	0	1. medical	0	0	0	0	0	0	0	0	1	0	0	0	0	0	0	0	0	105	17.0	136
82	4	0	0	0	0	0	0	0	0	0	1	1	1	1	0	0	0	0	0	0	0	0	0	0	72	0	0	0	3. scheduled surgery	0	0	0	1	1	1	0	0	0	0	0	0	0	0	1	0	0	100	20.0	137
60	4	0	0	0	0	1	0	1	1	0	0	1	0	0	1	0	0	0	0	0	0	0	0	1	44	0	0	0	1. medical	0	0	0	0	0	0	0	0	1	1	0	0	0	0	0	1	0	170	26.0	137
56	1	0	0	0	0	0	0	0	0	0	1	0	0	0	0	0	0	0	0	0	0	0	1	1	89	0	0	0	3. scheduled surgery	0	1	0	0	0	0	0	1	0	0	0	0	0	1	0	0	0	110	20.0	134
78	4	0	0	0	0	0	0	0	1	0	0	1	0	0	0	0	0	1	0	0	1	0	0	0	64	0	0	0	2. unscheduled surgery	0	0	0	0	0	0	0	0	0	0	0	0	0	0	0	0	0	95	16.0	134
83	4	0	0	0	0	0	0	0	0	0	1	0	0	0	0	0	0	1	0	0	0	0	1	1	71	0	0	0	2. unscheduled surgery	0	0	0	0	0	0	0	1	0	0	0	0	0	1	0	1	0	174	20.0	133
72	3	0	0	0	0	0	0	0	0	0	0	0	1	0	0	0	0	0	0	0	0	0	0	1	70	0	0	0	1. medical	0	0	0	0	0	0	0	0	1	0	0	0	0	0	0	0	0	105	20.0	138
64	2	0	0	0	0	0	0	0	0	0	0	0	0	0	0	0	0	1	0	0	0	0	0	0	56	0	0	0	2. unscheduled surgery	0	0	0	0	0	0	0	0	1	0	0	0	0	0	1	0	0	115	25.0	141
83	5	0	0	0	0	0	0	1	0	0	0	0	1	0	0	0	0	0	0	0	0	0	0	1	99	0	0	0	1. medical	0	0	0	0	0	0	0	0	1	0	0	0	0	0	0	0	0	70	18.0	137
70	3	0	0	0	0	1	0	1	0	0	1	0	0	0	1	0	0	0	0	0	0	0	0	0	42	0	0	0	1. medical	0	0	0	0	0	0	0	0	1	0	0	0	0	0	0	0	0	106	45.0	128
82	5	0	0	0	0	0	0	0	0	0	1	0	0	1	0	0	0	0	0	0	0	0	0	1	67	0	0	0	1. medical	0	0	1	0	0	0	0	0	0	0	0	0	0	0	0	0	0	132	44.0	136
55	4	0	0	0	0	0	1	0	0	0	0	0	1	0	0	0	0	0	0	0	0	0	1	1	59	0	0	0	1. medical	0	0	0	0	0	0	0	1	0	0	0	0	0	0	1	1	0	145	20.0	144
79	3	0	1	0	0	0	0	0	0	0	0	0	0	0	0	0	0	1	0	0	0	0	1	1	87	0	0	0	1. medical	0	0	0	1	0	0	0	0	0	0	0	0	0	0	0	0	0	110	39.0	146
79	3	0	1	0	0	0	0	0	0	0	0	0	0	0	0	0	1	0	0	0	1	0	0	1	64	0	0	0	1. medical	0	0	0	0	0	0	0	0	0	0	0	0	0	1	0	0	0	140	22.0	129
57	1	0	0	0	0	0	0	0	0	0	1	0	0	0	0	0	1	0	0	0	0	0	0	1	71	0	0	0	2. unscheduled surgery	0	0	1	0	0	0	0	1	0	0	0	0	0	0	1	0	0	90	35.0	141
66	2	0	0	0	0	0	0	0	0	0	0	0	0	0	0	0	0	1	0	0	0	0	0	1	45	0	0	0	2. unscheduled surgery	0	0	0	0	0	0	0	0	1	0	0	0	0	0	1	0	0	118	27.0	143
72	3	0	0	0	0	0	0	0	0	0	0	0	0	1	0	0	0	0	0	0	0	0	1	0	49	0	0	0	1. medical	0	0	1	0	0	0	0	0	0	0	0	0	0	1	0	0	0	130	30.0	147
36	.	0	0	0	0	0	0	0	0	0	0	0	0	0	0	0	0	0	0	0	0	0	1	0	52	0	0	0	2. unscheduled surgery	0	1	1	0	0	0	0	0	0	0	0	0	0	1	0	0	0	140	26.0	135
73	6	1	0	0	0	0	0	0	1	0	1	0	0	0	0	0	0	0	0	0	0	0	0	0	59	0	0	0	2. unscheduled surgery	0	1	0	0	0	0	0	1	0	0	0	0	0	0	1	0	0	90	15.0	122
76	3	0	1	0	0	0	0	0	0	0	1	0	1	0	0	0	0	0	0	0	0	0	0	1	80	0	0	0	1. medical	0	0	0	0	0	0	0	0	1	0	0	0	0	0	0	1	0	190	40.0	131
77	4	0	0	0	0	0	0	1	0	0	0	0	1	0	0	0	0	0	0	0	0	0	0	0	70	0	0	0	1. medical	0	0	0	0	0	0	0	1	0	0	0	0	0	1	0	0	0	95	23.0	140
74	4	0	1	0	0	0	0	1	0	0	0	0	1	0	0	0	0	0	0	0	0	0	0	0	40	0	0	0	1. medical	0	0	0	0	0	0	0	0	1	0	0	0	0	0	0	0	0	115	24.0	137
72	5	1	0	0	0	0	0	0	0	0	1	1	0	0	0	0	0	0	0	0	0	0	0	1	60	0	0	0	2. unscheduled surgery	0	1	0	0	0	0	0	1	0	0	0	0	0	0	0	0	0	90	17.0	133
57	1	0	0	0	0	0	0	0	0	0	0	1	0	0	0	0	0	0	0	0	0	0	0	1	70	0	0	0	1. medical	0	1	0	0	1	0	0	0	0	0	0	0	0	1	0	0	0	135	24.0	139
54	1	0	0	0	0	0	0	0	0	0	0	0	0	0	0	1	0	0	0	0	0	0	0	1	97	0	0	0	1. medical	0	0	0	0	0	0	1	1	0	0	0	0	0	1	0	0	0	140	26.0	135
49	0	0	1	0	0	1	0	0	0	0	1	0	1	0	0	0	0	0	0	0	1	0	0	1	41	0	0	1	1. medical	0	0	0	0	0	0	0	0	0	0	0	0	0	0	1	0	0	130	46.0	130
85	5	0	0	0	0	0	0	1	0	0	0	0	0	0	1	0	0	0	0	0	0	0	0	0	62	0	0	0	1. medical	0	0	0	0	0	0	0	0	1	1	0	0	0	0	1	0	0	115	27.0	130
51	1	0	0	0	0	0	0	0	0	0	0	0	1	0	0	0	0	0	0	0	0	0	0	1	49	0	0	0	1. medical	0	0	0	0	0	0	0	0	1	0	0	0	0	1	0	0	0	120	30.0	137
75	4	0	0	0	0	0	0	1	0	0	1	0	1	0	0	0	0	0	0	0	0	0	0	1	73	0	0	0	2. unscheduled surgery	0	0	0	0	0	0	0	0	1	0	0	0	0	0	1	1	0	160	17.0	139
79	3	0	0	0	0	0	0	0	0	0	1	0	0	0	0	0	0	0	1	0	0	0	1	1	74	0	0	0	3. scheduled surgery	0	0	0	0	0	1	0	0	0	0	0	0	0	0	0	0	0	105	18.0	137
80	5	0	0	0	0	0	0	0	1	0	1	1	0	0	0	0	0	0	0	0	1	0	0	0	49	0	0	0	1. medical	0	1	0	0	0	0	0	0	0	1	0	0	0	0	0	0	0	130	35.0	134
76	6	0	0	0	0	0	1	0	0	0	1	1	0	1	0	0	0	0	0	0	0	0	0	0	68	0	0	0	1. medical	1	0	1	1	1	0	0	0	0	0	0	0	0	1	0	1	0	150	30.0	122
39	.	0	0	0	0	0	0	0	0	0	0	0	1	0	0	0	0	0	0	0	0	0	0	1	72	0	0	0	1. medical	0	0	0	0	0	0	0	0	1	0	0	0	0	1	0	0	0	95	27.0	134
50	0	0	0	0	0	0	0	0	0	0	1	0	0	0	0	0	0	0	0	0	1	0	0	1	75	0	0	0	1. medical	1	0	0	0	0	0	0	0	0	0	1	0	0	1	0	1	0	160	19.0	136
34	.	0	0	0	0	0	0	0	0	0	0	0	1	0	0	0	0	0	0	0	0	0	1	0	60	0	0	1	1. medical	0	0	0	0	1	0	0	0	0	0	0	0	0	1	0	0	0	128	31.0	134
67	3	0	0	0	0	0	0	0	1	0	0	0	1	0	0	0	0	0	0	1	0	0	1	1	56	0	0	0	1. medical	0	0	0	0	0	0	0	0	0	0	0	0	0	1	0	1	0	144	12.0	138
71	4	0	0	0	0	0	0	0	1	0	0	0	0	0	0	0	0	1	0	0	0	0	0	1	82	0	0	0	2. unscheduled surgery	0	0	1	0	0	0	0	1	0	0	0	0	0	0	0	0	0	90	18.0	136
90	5	0	0	0	0	0	0	0	1	0	1	1	1	0	0	0	0	0	0	0	0	0	0	0	74	0	0	0	1. medical	0	0	0	0	0	0	0	1	0	0	0	0	0	0	0	0	0	125	15.0	147
54	1	0	0	0	0	1	0	0	0	0	0	0	1	0	0	0	0	0	0	0	0	0	0	1	43	0	0	0	1. medical	0	0	0	0	0	0	0	0	1	0	0	0	0	1	0	1	0	180	30.0	131
66	2	0	1	0	0	0	0	0	0	0	0	0	1	0	0	0	0	0	0	0	0	0	0	1	83	0	0	0	1. medical	0	0	0	0	1	0	0	0	0	0	0	0	0	1	0	1	0	170	35.0	142
87	4	0	0	0	0	0	0	0	0	0	1	1	0	0	0	0	0	0	1	0	0	0	1	1	83	0	0	0	3. scheduled surgery	0	0	0	1	0	0	0	0	0	1	0	0	0	0	0	1	0	150	31.0	136
66	3	0	0	0	0	0	0	1	0	0	1	0	0	0	1	0	0	0	0	0	0	0	0	1	87	0	0	0	1. medical	0	0	0	0	0	0	0	0	1	0	0	0	0	0	0	0	0	125	40.0	125
85	4	0	0	0	0	0	0	0	0	0	0	0	0	1	0	0	0	0	0	0	0	0	1	0	72	0	0	0	1. medical	0	0	1	0	0	0	0	0	0	0	0	0	0	0	0	0	0	140	29.0	135
50	0	0	0	0	0	0	0	0	0	0	0	0	1	0	0	0	0	0	0	1	0	0	0	1	95	0	0	0	1. medical	0	0	0	0	0	0	0	0	0	0	0	0	0	1	0	0	0	115	15.0	137
74	4	0	0	0	0	0	0	1	0	0	1	1	1	0	0	0	0	0	0	0	0	0	0	1	85	0	0	0	1. medical	0	0	0	0	1	0	0	0	0	0	0	0	0	1	0	1	0	150	45.0	136
35	.	0	0	0	0	0	0	0	0	0	1	0	1	0	0	0	0	0	0	0	0	0	0	1	56	0	0	0	1. medical	0	0	0	0	1	0	0	0	0	0	0	0	0	0	0	0	0	120	35.0	131
70	2	0	0	0	0	0	0	0	0	0	0	0	0	1	0	0	0	0	0	0	0	0	1	0	70	0	0	0	1. medical	0	0	1	0	0	0	0	0	0	0	0	0	0	1	0	0	0	125	28.0	123
70	3	0	0	0	0	0	0	0	0	0	0	0	0	1	0	0	0	0	0	0	0	0	0	1	70	0	0	0	1. medical	0	0	1	0	0	1	0	0	0	0	0	0	0	0	1	0	0	110	24.0	144
82	4	0	0	0	0	0	0	0	0	0	1	0	1	0	0	0	0	0	0	0	0	0	0	0	68	0	0	0	1. medical	0	0	0	0	0	0	0	1	0	0	0	0	0	0	0	0	0	95	36.0	132
64	2	0	1	0	0	0	0	0	0	0	1	0	0	0	1	0	0	0	0	0	0	0	0	1	73	0	0	0	1. medical	0	0	0	0	0	0	0	0	1	0	0	0	0	0	0	0	0	88	26.0	139
75	3	0	0	0	0	0	0	0	0	0	1	1	0	0	0	0	0	0	0	0	0	0	1	1	92	0	0	0	1. medical	0	1	0	1	0	0	0	0	0	0	0	0	0	1	0	0	0	140	32.0	134
75	3	0	0	0	0	0	0	0	0	0	1	1	0	0	0	0	0	1	0	0	0	0	0	1	81	0	0	0	2. unscheduled surgery	0	0	0	0	0	0	0	0	1	0	0	0	0	0	1	0	0	80	15.0	130
65	2	0	0	0	0	0	0	0	0	0	1	0	0	0	0	0	0	1	0	0	0	0	1	0	69	0	0	0	3. scheduled surgery	0	0	1	0	0	0	0	0	0	0	0	0	0	1	0	0	0	140	15.0	140
67	4	0	0	0	0	0	0	0	1	0	0	0	1	0	0	0	0	0	0	0	0	0	0	1	81	0	0	0	1. medical	0	0	0	0	0	0	0	1	0	0	0	0	0	0	0	0	0	95	19.0	139
78	3	0	0	0	0	0	0	0	0	0	1	0	0	0	0	0	0	1	0	0	0	1	0	1	90	0	0	0	2. unscheduled surgery	0	0	1	0	0	0	0	1	0	0	0	0	0	0	0	0	0	110	16.0	152
81	5	0	0	0	0	0	0	1	0	0	1	0	0	0	1	0	0	0	0	0	0	0	0	0	110	0	0	0	1. medical	0	0	0	0	0	0	0	0	1	0	0	0	0	0	0	0	0	85	20.0	136
62	2	0	0	0	0	0	0	0	0	0	1	0	0	0	0	0	1	0	0	0	0	0	0	1	125	0	0	0	1. medical	0	0	0	0	0	0	0	0	1	0	0	0	0	0	0	0	0	99	19.0	125
58	2	0	0	0	0	0	0	1	0	0	1	1	0	0	1	0	0	0	0	0	0	0	0	0	46	0	0	0	1. medical	0	0	0	0	0	0	0	0	1	0	0	0	0	0	0	0	0	105	30.0	137
30	.	0	0	0	0	0	0	0	0	0	0	1	0	0	0	0	0	0	0	0	0	0	1	0	62	0	0	0	2. unscheduled surgery	0	1	0	0	1	0	0	0	0	0	0	0	0	1	0	0	0	132	25.0	130
63	3	0	0	0	0	0	0	1	0	0	1	0	0	0	1	0	0	0	0	0	0	0	0	1	84	0	0	0	3. scheduled surgery	0	0	0	0	0	0	0	0	1	0	0	0	0	0	0	1	0	152	27.0	139
40	0	0	0	0	0	0	0	0	0	0	0	0	1	0	0	0	0	0	0	0	0	0	0	1	52	0	0	1	1. medical	0	0	0	0	0	0	0	0	1	0	0	0	0	0	0	1	0	150	36.0	134
65	3	0	0	0	0	0	0	1	0	0	0	0	0	0	1	0	0	0	0	0	0	0	0	0	71	0	0	0	1. medical	0	0	0	0	0	0	0	0	1	0	0	0	0	0	0	0	0	100	32.0	129
77	3	0	0	0	0	0	0	0	0	0	1	0	0	1	0	0	0	0	0	0	0	0	0	1	94	0	0	0	1. medical	0	0	0	0	0	1	0	0	0	0	0	0	0	1	0	0	0	90	12.0	133
72	4	0	0	0	0	0	0	1	0	0	0	0	1	0	0	0	0	0	0	0	0	0	0	1	56	0	0	0	1. medical	0	0	0	1	0	0	0	0	0	0	0	0	0	0	0	0	0	95	41.0	142
64	2	0	0	0	0	0	0	0	0	0	0	0	1	0	0	0	0	0	0	0	1	0	0	1	78	0	0	0	1. medical	0	0	0	0	0	0	0	0	0	0	0	0	0	1	0	1	0	145	30.0	134
41	0	0	0	0	0	0	0	0	0	0	0	0	1	0	0	0	0	0	0	0	0	0	0	0	77	0	0	0	1. medical	0	0	0	0	0	0	0	0	1	0	0	0	0	0	1	0	0	135	20.0	136
91	4	0	0	0	0	0	0	0	0	0	0	0	0	1	0	0	0	0	0	0	0	0	1	0	66	0	0	0	1. medical	0	0	1	0	0	0	0	0	0	0	0	0	0	0	0	0	0	110	37.0	127
37	.	0	0	0	0	0	0	0	0	0	1	0	0	1	0	0	0	0	0	0	0	0	0	1	66	0	0	1	1. medical	0	0	0	0	0	1	0	0	0	0	0	0	0	1	0	0	0	140	45.0	121
38	.	0	0	0	0	0	0	0	0	0	0	0	1	0	0	0	0	0	0	1	0	0	0	1	67	0	0	0	1. medical	0	0	0	0	0	0	0	0	0	0	0	0	0	1	0	0	0	125	39.0	130
92	4	0	0	0	0	0	0	0	0	0	1	0	1	0	0	0	0	0	0	0	0	0	1	0	89	0	0	0	1. medical	0	0	0	1	0	0	0	0	0	0	0	0	0	0	0	0	0	110	24.0	140
75	3	0	0	0	0	0	0	0	0	0	0	0	0	1	0	0	0	0	0	0	0	0	0	1	74	0	0	0	1. medical	0	0	1	0	0	0	0	0	0	0	0	0	0	1	0	0	0	140	18.0	138
32	.	0	1	0	0	0	0	0	0	0	0	1	1	0	0	0	0	0	0	1	0	0	0	0	60	0	0	0	1. medical	0	0	0	0	0	0	0	0	0	0	0	0	0	0	0	0	0	100	20.0	141
52	1	0	0	0	0	0	0	0	0	0	0	0	0	0	1	0	0	0	0	0	0	0	0	1	65	0	0	0	1. medical	0	0	0	0	0	0	0	0	1	0	0	0	0	0	0	0	0	140	33.0	137
54	2	0	0	0	0	0	0	1	0	0	1	0	0	0	1	0	0	0	0	0	0	0	0	1	62	0	0	0	1. medical	0	0	0	0	0	0	0	0	1	0	0	0	0	0	0	0	0	130	35.0	132
35	.	0	0	0	0	0	1	0	0	0	0	0	1	1	0	0	0	0	0	0	0	0	1	0	50	0	0	1	1. medical	0	0	1	0	0	0	0	1	0	0	0	0	0	0	0	0	0	125	24.0	120
75	4	0	0	0	0	0	0	0	0	0	0	0	1	0	0	0	0	0	0	0	0	0	0	1	56	0	0	0	1. medical	0	0	0	0	0	0	0	0	1	0	0	0	0	0	0	0	0	140	40.0	128
81	4	0	0	0	0	0	0	0	0	0	0	0	1	0	0	0	0	0	0	1	0	0	0	1	58	0	0	0	1. medical	0	0	0	0	0	0	0	0	0	0	0	0	0	0	0	1	0	150	36.0	139
85	5	0	0	0	0	0	0	1	0	0	1	0	0	0	0	0	1	0	0	0	1	0	0	1	85	0	0	0	2. unscheduled surgery	0	0	0	0	0	0	0	0	0	0	0	0	0	0	0	0	0	70	18.0	133
92	4	0	0	0	0	0	0	0	0	0	1	0	0	0	0	0	0	1	0	0	0	0	0	1	65	0	0	0	2. unscheduled surgery	0	0	1	0	1	0	0	0	0	0	0	0	0	0	1	0	0	120	18.0	142
70	3	0	0	0	0	0	0	1	0	0	1	0	0	0	0	0	0	1	0	0	0	0	1	1	84	0	0	0	2. unscheduled surgery	0	0	1	0	0	1	0	0	0	0	0	0	0	1	0	0	0	110	29.0	138
66	3	0	0	0	0	0	0	1	0	0	0	0	1	0	0	0	0	0	0	0	0	0	0	0	62	0	0	0	1. medical	0	0	0	0	0	0	0	1	0	0	0	0	0	0	0	0	0	135	30.0	136
65	2	0	0	0	0	0	0	0	0	0	1	0	0	0	0	0	0	1	0	0	0	0	0	1	88	0	0	0	2. unscheduled surgery	0	0	0	0	0	0	0	0	1	0	0	0	0	0	0	0	0	105	16.0	143
75	6	1	0	0	0	0	0	0	1	0	1	0	0	0	0	0	0	1	0	0	0	0	0	1	96	0	0	0	2. unscheduled surgery	0	0	0	0	0	0	0	0	1	0	0	0	0	0	0	0	0	75	16.0	135
49	2	0	1	0	1	0	0	0	0	0	0	1	1	0	0	0	0	0	0	0	0	0	1	1	58	0	0	0	1. medical	0	0	1	0	0	0	0	0	0	0	0	0	0	0	0	1	0	165	15.0	142
53	1	0	0	0	0	0	0	0	0	0	0	0	1	0	0	0	0	0	0	1	0	0	1	1	73	0	0	0	1. medical	0	0	0	0	0	0	0	0	0	0	0	0	0	0	1	0	0	102	30.0	140
71	3	0	1	0	0	0	0	0	0	0	0	0	1	0	0	0	0	0	0	0	0	0	0	0	59	0	0	0	1. medical	0	0	0	0	0	0	0	0	1	0	0	0	0	0	0	1	0	155	27.0	139
77	4	0	0	0	0	0	0	0	1	0	1	0	1	0	0	0	0	0	0	0	0	0	0	0	77	0	0	0	3. scheduled surgery	0	0	0	0	0	1	0	0	0	0	0	0	0	0	0	1	0	150	19.0	140
74	4	0	0	0	0	0	0	0	0	0	1	0	1	0	0	0	0	0	0	1	0	0	0	0	50	0	0	0	1. medical	0	0	0	0	0	0	0	0	0	0	0	0	0	0	0	0	0	125	36.0	118
66	2	0	0	0	0	0	0	0	0	0	1	0	1	0	0	0	0	0	0	0	0	0	0	1	82	0	0	0	1. medical	0	0	0	0	0	0	0	0	1	0	0	0	0	0	0	0	0	105	22.0	131
79	3	0	0	0	0	0	0	0	0	0	0	0	1	1	0	0	0	0	0	1	0	0	1	0	58	0	0	0	1. medical	0	0	1	0	0	0	0	0	0	0	0	0	0	0	0	1	0	160	19.0	138
81	4	0	0	0	0	0	0	0	0	0	0	0	1	0	0	0	0	0	0	0	0	0	0	1	52	0	0	0	2. unscheduled surgery	0	0	0	0	0	0	0	0	1	0	0	0	0	0	0	0	0	104	18.0	122
69	2	0	0	0	0	0	0	0	0	0	1	0	0	1	0	0	0	0	0	0	0	0	0	0	56	0	0	0	1. medical	0	0	1	0	0	0	0	0	0	0	0	0	0	0	1	0	0	70	15.0	138
91	4	0	0	0	0	0	0	0	0	0	1	0	0	0	0	0	0	1	0	0	0	0	0	0	50	0	0	0	2. unscheduled surgery	0	0	0	0	0	0	0	0	1	0	0	0	0	0	0	0	0	115	16.0	135
61	2	0	0	0	0	0	0	0	0	0	1	1	1	0	0	0	0	0	0	0	1	0	0	1	59	0	0	0	1. medical	0	0	0	0	0	0	0	0	0	0	0	0	0	0	0	0	0	110	20.0	137
59	2	0	0	0	0	0	0	1	0	0	0	0	0	0	1	0	0	0	0	0	0	0	0	1	41	0	0	0	1. medical	0	0	0	0	0	0	0	0	1	0	0	0	0	0	0	0	0	125	30.0	128
73	3	0	0	0	0	0	0	0	0	0	1	1	1	0	0	0	0	0	0	1	0	0	0	1	61	0	0	0	1. medical	0	0	0	0	0	0	0	0	0	0	0	0	0	0	0	0	0	85	15.0	127
71	3	0	0	0	0	0	0	0	0	0	0	0	1	0	0	0	0	0	0	0	0	0	0	1	74	0	0	0	1. medical	0	0	0	0	0	0	0	0	1	0	0	0	0	1	0	0	0	140	20.0	136
55	2	0	1	0	0	0	0	1	0	0	1	0	0	0	1	0	0	0	0	0	0	0	0	0	63	0	0	0	1. medical	0	0	0	0	0	0	0	0	1	0	0	0	0	0	0	0	0	140	36.0	137
52	1	0	0	0	0	0	0	0	0	0	0	0	1	0	0	0	0	0	0	0	0	0	0	1	75	0	0	0	1. medical	0	0	0	1	0	0	0	0	0	0	0	0	0	1	0	0	0	130	32.0	140
68	2	0	0	0	0	0	0	0	0	0	1	0	0	0	0	0	0	1	0	0	0	0	0	0	57	0	0	0	2. unscheduled surgery	0	0	1	0	0	1	0	0	0	0	0	0	0	0	0	0	0	100	17.0	136
77	3	0	0	0	0	1	0	0	0	0	1	1	1	0	0	0	0	0	0	0	0	0	0	1	46	0	0	0	2. unscheduled surgery	0	0	0	1	0	0	0	0	0	0	0	0	0	0	0	0	0	128	17.0	131
79	7	1	0	0	0	0	0	1	1	0	1	0	0	0	0	0	0	0	0	0	0	0	1	1	79	0	0	0	1. medical	0	1	0	0	0	0	0	1	0	1	0	0	0	0	0	0	0	130	20.0	132
74	3	0	0	0	0	0	0	0	0	0	1	0	0	0	0	0	0	0	0	0	0	0	1	1	87	0	0	0	3. scheduled surgery	1	0	0	0	0	1	0	0	0	0	0	0	0	0	0	0	0	80	15.0	134
71	4	0	0	0	0	0	0	1	0	0	0	0	0	1	0	0	0	0	0	0	0	0	0	0	74	0	0	0	1. medical	0	0	0	1	0	0	0	0	0	0	0	0	0	0	0	0	0	128	30.0	139
76	3	0	0	0	0	0	0	0	0	0	0	0	0	0	0	1	0	0	0	1	0	0	1	1	76	0	0	0	1. medical	0	0	0	0	0	0	0	0	0	0	0	0	0	0	0	0	0	130	27.0	129
56	1	0	0	0	0	0	0	0	0	0	1	0	0	0	0	0	0	0	0	0	0	0	1	1	85	0	0	0	1. medical	0	1	0	0	0	0	0	1	0	0	0	0	0	0	0	0	0	95	32.0	130
86	5	0	1	0	0	0	0	1	0	0	0	0	0	0	0	0	0	1	0	0	1	0	0	0	55	0	0	0	2. unscheduled surgery	0	0	0	0	0	1	0	0	0	0	0	0	0	0	0	0	0	105	16.0	128
83	5	0	1	0	0	0	0	1	0	0	0	0	1	0	0	0	0	0	0	0	0	0	0	1	69	0	0	0	1. medical	0	0	0	0	0	0	0	0	1	0	0	0	0	0	0	1	0	170	45.0	133
69	2	0	0	0	0	0	0	0	0	0	1	0	1	0	0	0	0	0	0	0	0	0	0	1	68	0	0	0	2. unscheduled surgery	0	0	0	0	0	0	0	0	1	0	0	0	0	1	0	0	0	130	27.0	135
82	4	0	0	0	0	0	0	0	0	0	0	0	1	0	0	0	0	0	0	0	0	0	0	1	59	0	0	0	1. medical	0	0	0	0	0	0	0	0	1	0	0	0	0	0	0	0	0	105	32.0	134
59	1	0	0	0	0	0	0	0	0	0	1	0	0	0	0	0	0	0	0	0	0	0	0	0	98	0	0	0	2. unscheduled surgery	0	1	0	0	0	0	0	0	1	0	0	0	0	1	0	0	0	115	21.0	133
43	0	0	0	0	0	0	0	0	0	0	0	0	1	0	0	0	0	0	0	1	0	0	1	0	78	0	0	0	1. medical	0	0	0	0	0	0	0	0	0	0	0	0	0	0	0	0	0	90	28.0	130
76	3	0	0	0	0	0	0	0	0	0	1	0	0	0	0	0	0	0	0	0	0	0	0	0	103	0	0	0	2. unscheduled surgery	0	1	0	1	0	0	0	1	0	0	0	0	0	0	1	0	0	115	18.0	137
56	1	0	0	0	0	0	0	0	0	0	1	0	1	0	0	0	0	0	0	0	0	0	0	1	84	0	0	0	3. scheduled surgery	0	0	0	0	0	0	0	1	0	0	0	0	0	0	0	0	0	90	16.0	143
75	4	0	0	0	0	0	0	1	0	0	1	0	0	0	1	0	0	0	0	0	0	0	0	1	64	0	0	0	1. medical	0	0	0	0	0	0	0	0	1	0	0	0	0	0	0	0	0	100	35.0	134
43	0	0	0	0	0	0	0	0	0	0	0	0	0	1	0	0	0	0	0	0	0	0	1	0	50	0	0	0	1. medical	0	0	0	1	0	1	0	0	0	0	0	0	0	0	0	1	0	142	16.0	125
74	4	0	1	0	0	0	0	1	0	0	1	0	0	0	1	0	0	0	0	0	0	0	0	1	43	0	0	0	1. medical	0	0	0	0	0	0	0	0	1	0	0	0	0	0	0	0	0	106	36.0	122
59	1	0	0	0	0	0	0	0	0	0	1	1	0	0	0	0	1	0	0	0	0	0	0	1	60	0	0	0	2. unscheduled surgery	0	0	1	1	0	0	0	0	0	0	0	0	0	0	0	1	0	150	15.0	136
76	4	0	0	0	0	0	0	0	1	0	1	0	0	0	0	0	0	1	0	0	0	0	0	0	43	0	0	0	2. unscheduled surgery	0	0	0	0	0	0	0	1	0	0	0	0	0	0	0	0	0	110	40.0	147
84	4	0	0	0	0	0	0	0	0	0	1	1	1	0	0	0	0	0	0	0	0	0	1	1	56	0	0	0	2. unscheduled surgery	0	0	0	1	0	0	0	0	0	0	0	0	0	0	1	0	0	104	18.0	132
68	2	0	0	0	0	0	0	0	0	0	0	0	0	0	0	0	1	0	0	0	1	0	0	1	66	0	0	0	1. medical	0	0	0	0	0	0	0	0	0	0	0	0	0	0	1	0	0	130	58.0	137
62	4	0	1	0	0	0	0	0	0	1	1	1	1	0	0	0	0	0	0	0	1	0	0	1	75	0	0	0	1. medical	0	0	0	0	0	0	0	0	0	0	0	0	0	0	0	0	0	70	17.0	132
88	4	0	0	0	0	0	0	0	0	0	0	0	0	1	0	0	0	0	0	0	0	0	0	1	52	0	0	0	1. medical	0	0	1	0	0	0	0	0	0	0	0	0	0	0	1	1	0	160	25.0	133
76	4	0	0	0	0	0	0	1	0	0	1	1	0	0	0	0	0	1	0	0	0	0	0	1	73	0	0	0	3. scheduled surgery	0	0	0	0	1	0	0	1	0	0	0	0	0	0	1	0	0	105	16.0	138
44	0	0	0	0	0	1	0	0	0	0	1	0	1	0	0	0	0	0	0	1	0	0	0	1	45	0	0	1	1. medical	0	0	0	0	0	0	0	0	0	0	0	0	0	0	0	0	0	110	28.0	128
46	3	0	0	0	0	0	1	0	0	0	0	0	0	0	0	0	1	0	0	0	1	0	0	0	65	0	0	0	1. medical	0	0	0	0	0	0	0	0	0	0	0	0	0	0	1	0	0	135	16.0	118
69	2	0	0	0	0	0	0	0	0	0	0	0	0	1	0	0	0	0	0	0	0	0	0	0	60	0	0	0	1. medical	0	0	1	0	0	0	0	0	0	0	0	0	0	0	0	0	0	115	22.0	142
52	1	0	0	0	0	0	0	0	0	0	1	0	0	0	0	0	0	0	1	0	1	0	0	1	84	0	0	0	1. medical	0	0	0	0	0	0	0	0	0	0	0	0	0	0	0	0	0	130	14.0	130
79	3	0	0	0	0	0	0	0	0	0	1	0	0	0	0	0	0	1	0	0	0	1	0	1	69	0	0	0	2. unscheduled surgery	0	0	0	0	0	0	0	1	0	0	0	0	0	0	0	1	0	144	15.0	131
58	1	0	0	0	0	0	0	0	0	0	0	0	1	0	0	0	0	0	0	0	0	0	0	1	83	0	0	0	1. medical	0	0	0	1	0	0	0	1	0	0	0	0	0	0	0	0	0	90	23.0	133
85	4	0	0	0	0	0	0	0	0	0	1	0	1	0	0	0	0	0	0	0	0	0	0	1	61	0	0	0	1. medical	0	0	0	0	0	0	0	1	0	0	0	0	0	0	0	0	0	110	18.0	144
87	5	0	0	0	0	0	0	0	0	0	1	0	1	0	0	0	0	0	0	0	0	0	0	1	77	0	1	0	1. medical	0	0	1	0	0	0	0	0	0	1	0	0	0	0	0	0	0	125	27.0	135
43	0	0	0	0	0	0	0	0	0	0	0	0	0	0	0	1	0	0	0	1	0	0	1	0	94	0	0	0	1. medical	0	0	0	0	0	0	0	0	0	0	0	0	0	1	0	1	0	160	21.0	128
52	1	0	0	0	0	0	0	0	0	0	1	0	0	0	0	0	0	1	0	0	0	0	0	1	65	0	0	0	2. unscheduled surgery	0	0	0	0	0	0	0	1	0	0	0	0	0	0	1	0	0	100	16.0	138
68	2	0	0	0	0	0	0	0	0	0	0	0	1	0	0	0	0	0	0	1	0	0	1	1	80	0	0	0	1. medical	0	0	0	0	0	0	0	0	0	0	0	0	0	0	0	0	0	110	24.0	130
78	4	0	1	0	0	0	0	1	0	0	0	0	1	0	0	0	0	0	0	1	0	0	1	0	71	0	0	0	2. unscheduled surgery	0	0	0	0	0	0	0	0	0	0	0	0	0	0	0	0	0	124	19.0	135
79	3	0	0	0	0	0	0	0	0	0	0	0	0	0	0	0	0	0	0	0	0	0	1	1	72	0	0	0	1. medical	0	1	0	0	0	1	0	0	0	0	0	0	0	0	1	0	0	70	20.0	138
74	3	0	0	0	0	0	0	0	0	0	1	0	0	0	0	0	0	0	0	0	1	0	0	1	70	0	0	0	2. unscheduled surgery	0	1	0	0	0	0	0	0	0	0	0	0	0	0	0	0	0	85	20.0	134
71	3	0	0	0	0	0	0	0	0	0	0	0	1	0	0	0	0	0	0	1	0	0	0	0	87	0	0	0	1. medical	0	0	0	0	0	0	0	0	0	0	1	0	0	0	0	0	0	90	14.0	139
63	2	0	0	0	0	0	0	0	0	0	1	1	0	0	0	0	0	1	0	0	0	0	0	0	68	0	0	0	2. unscheduled surgery	0	0	0	0	0	0	0	0	1	0	0	0	0	0	1	0	0	95	18.0	136
65	2	0	0	0	0	0	0	0	0	0	0	1	1	0	0	0	0	0	0	0	0	0	0	1	64	0	0	0	1. medical	0	0	0	0	0	0	0	0	1	0	0	0	0	0	1	0	0	125	42.0	139
64	3	0	0	0	0	0	0	1	0	0	0	0	1	0	0	0	0	0	0	0	0	0	0	0	85	0	0	0	1. medical	0	0	0	0	0	0	0	1	0	0	0	0	0	0	1	0	0	95	20.0	135
19	.	0	0	0	0	0	0	0	0	0	0	0	1	0	0	0	0	0	0	0	0	0	0	0	60	0	0	0	1. medical	0	0	0	0	0	0	0	1	0	0	0	0	0	0	0	0	0	120	18.0	139
77	3	0	0	0	0	0	0	0	0	0	1	0	0	0	0	0	0	0	0	0	0	0	0	1	82	0	0	0	1. medical	0	1	0	0	0	0	0	0	1	0	0	0	0	0	1	0	0	110	32.0	132
63	4	0	1	0	0	0	0	0	0	1	1	1	0	1	0	0	0	0	0	0	0	0	0	1	81	0	0	0	3. scheduled surgery	0	0	0	0	0	0	0	0	1	0	0	0	0	0	1	0	0	120	34.0	135
70	3	0	1	0	0	0	0	0	0	0	0	0	0	1	0	0	0	0	0	0	0	0	0	0	61	0	0	0	1. medical	0	0	1	0	0	0	0	0	0	0	0	0	0	0	0	0	0	110	35.0	123
53	2	0	0	0	0	0	0	1	0	0	1	1	1	0	0	0	0	0	0	0	0	0	0	1	80	0	0	0	1. medical	0	0	0	0	0	1	0	0	0	0	0	0	0	0	0	0	0	65	18.0	118
58	2	0	0	0	0	0	0	0	0	0	1	0	0	0	0	0	0	0	1	0	1	0	0	1	61	0	1	0	1. medical	0	0	0	0	0	0	0	0	0	0	1	0	0	0	1	0	0	70	20.0	140
67	3	0	0	0	0	0	0	1	0	0	1	0	0	0	1	0	0	0	0	0	0	0	0	1	102	0	0	0	3. scheduled surgery	0	0	0	0	0	0	0	0	1	0	0	0	0	0	0	0	0	130	25.0	133
79	3	0	0	0	0	0	0	0	0	0	0	0	1	0	0	0	0	0	0	0	0	0	0	1	49	0	0	0	2. unscheduled surgery	0	0	0	0	0	0	0	0	1	0	0	0	0	0	0	0	0	140	22.0	143
63	3	0	0	0	0	0	0	1	0	0	0	0	1	0	0	0	0	0	0	0	0	0	0	0	76	0	0	0	1. medical	0	0	0	0	0	0	0	0	1	0	0	0	0	0	0	0	0	105	24.0	139
38	.	0	0	0	0	0	0	0	0	0	0	0	0	0	0	0	0	0	0	0	0	0	1	1	82	0	0	0	2. unscheduled surgery	0	1	0	0	0	1	0	0	0	0	0	0	0	0	0	1	0	144	40.0	142
69	6	0	0	0	0	0	1	0	0	0	0	0	0	0	0	1	0	0	0	0	0	0	0	1	80	0	1	0	1. medical	0	0	0	0	0	0	0	0	1	0	0	0	0	0	0	0	0	80	32.0	131
68	5	0	0	0	0	0	1	0	0	0	1	0	1	0	0	0	0	0	0	0	0	0	0	1	93	0	0	0	1. medical	0	0	0	0	0	0	0	0	1	0	0	0	0	0	0	0	0	95	17.0	133
66	3	0	0	0	0	0	0	0	1	0	1	1	0	0	1	0	0	0	0	0	0	0	0	1	135	0	0	0	3. scheduled surgery	0	0	0	0	0	0	0	0	1	0	0	0	0	0	0	0	0	65	17.0	134
60	1	0	0	0	0	0	0	0	0	0	0	0	1	0	0	0	0	0	0	1	0	0	1	1	59	0	0	0	1. medical	0	0	0	0	0	0	0	0	0	0	0	0	0	0	1	0	0	90	20.0	127
77	3	0	0	0	0	0	0	0	0	0	0	0	1	0	0	0	0	0	0	1	0	0	0	1	77	0	0	0	1. medical	0	0	0	0	0	0	0	0	0	0	0	0	0	0	0	0	0	65	24.0	134
82	4	0	0	0	0	0	0	0	0	0	0	0	1	0	0	0	0	0	0	0	0	0	0	0	59	0	0	0	1. medical	0	0	0	0	0	1	0	1	0	0	1	0	0	0	1	0	0	100	20.0	137
61	3	0	1	0	0	0	0	1	0	0	0	0	1	0	0	0	0	0	0	0	0	0	0	1	64	0	0	0	1. medical	0	0	0	0	0	0	0	1	0	0	0	0	0	0	0	0	0	112	34.0	131
74	4	0	0	0	0	0	0	1	0	0	1	0	1	0	0	0	0	0	0	1	0	0	1	1	65	0	0	0	1. medical	0	0	0	0	0	0	0	0	0	0	0	0	0	0	0	0	0	105	28.0	127
78	3	0	0	0	0	0	0	0	0	0	1	1	1	0	0	0	0	0	0	0	1	0	0	1	50	0	0	0	1. medical	0	0	0	0	0	0	0	0	0	0	0	0	0	0	0	0	0	128	15.0	143
63	2	0	0	0	0	0	0	0	0	0	0	0	0	0	0	1	0	0	0	0	0	0	0	0	84	0	0	0	1. medical	0	0	0	0	0	0	0	1	0	0	0	0	0	1	0	0	0	100	24.0	130
78	3	0	0	0	0	0	0	0	0	0	1	0	1	0	0	0	0	0	0	0	0	0	0	1	66	0	0	0	2. unscheduled surgery	0	0	0	0	0	0	0	0	1	0	0	0	0	0	0	0	0	105	24.0	132
73	3	0	1	0	0	0	0	0	0	0	1	0	1	0	0	0	0	0	0	0	0	0	0	1	57	0	0	0	1. medical	0	0	0	0	0	1	0	0	0	0	0	0	0	0	0	0	0	110	17.0	141
79	3	0	0	0	0	0	0	0	0	0	1	0	1	0	0	0	0	0	0	0	0	0	0	1	94	0	0	0	1. medical	0	0	0	0	0	0	1	1	0	0	0	0	0	0	0	0	0	70	38.0	135
88	4	0	0	0	0	0	0	0	0	0	1	0	1	0	0	0	0	0	0	0	0	0	0	0	57	0	0	0	1. medical	0	0	0	1	0	0	0	0	0	0	0	0	0	1	0	0	0	85	29.0	132
67	2	0	0	0	0	0	0	0	0	0	1	0	0	0	0	0	0	0	0	0	1	0	0	1	73	0	0	0	2. unscheduled surgery	0	1	0	0	0	0	0	0	0	0	0	0	0	0	1	0	0	105	16.0	127
78	3	0	1	0	0	0	0	0	0	0	1	1	1	0	0	0	0	0	0	0	1	0	0	0	55	0	0	0	1. medical	0	0	0	0	0	0	0	0	0	0	0	0	0	1	0	0	0	140	15.0	135
46	0	0	0	0	0	0	0	0	0	0	0	0	1	0	0	0	0	0	0	0	0	0	0	1	69	0	0	1	1. medical	0	0	0	0	0	0	0	0	1	0	0	0	0	1	0	0	0	110	30.0	131
63	2	0	0	0	0	0	0	0	0	0	0	0	1	0	0	0	0	0	0	0	0	0	1	1	63	0	0	0	1. medical	0	0	0	0	0	1	0	0	0	0	0	0	0	0	0	0	0	125	19.0	136
72	4	0	0	0	0	0	0	0	1	0	0	0	0	1	0	0	0	0	0	0	0	0	1	1	87	0	0	0	1. medical	0	0	0	0	0	1	0	0	0	0	0	0	0	0	0	1	0	144	22.0	124
53	1	0	0	0	0	0	0	0	0	0	0	0	1	0	0	0	0	0	0	0	0	0	0	0	76	0	0	0	1. medical	0	0	0	0	0	0	0	0	1	0	0	0	0	0	0	0	0	90	42.0	106
34	.	0	0	0	0	0	0	0	0	0	0	0	1	0	0	0	0	0	0	1	0	0	1	0	53	0	0	0	1. medical	0	0	0	0	0	0	0	0	0	0	0	0	0	0	0	1	0	157	40.0	122
54	5	1	0	0	0	0	0	0	1	0	0	0	1	0	0	0	0	0	0	0	0	0	0	1	70	0	0	0	1. medical	0	0	1	0	0	0	0	0	0	0	0	0	0	0	0	0	0	80	35.0	139
73	3	0	0	0	0	0	0	0	0	0	1	0	0	0	0	0	0	1	0	0	0	0	0	1	67	0	0	0	2. unscheduled surgery	0	0	0	0	0	0	0	0	1	0	0	0	0	0	0	0	0	104	18.0	137
53	1	0	0	0	0	0	0	0	0	0	0	0	1	0	0	0	0	0	0	0	1	0	0	0	33	0	0	0	1. medical	0	0	0	0	0	0	0	0	0	0	0	0	0	1	0	0	0	100	15.0	145
90	4	0	0	0	0	0	0	0	0	0	0	0	0	0	0	0	0	0	0	0	0	0	0	0	73	0	0	0	2. unscheduled surgery	0	1	0	0	0	1	0	0	0	0	0	0	0	0	0	0	0	95	25.0	134
77	3	0	0	0	0	0	0	0	0	0	0	0	1	0	0	0	0	0	0	0	0	0	0	0	55	0	0	0	2. unscheduled surgery	0	0	1	1	0	0	0	0	0	0	0	0	0	1	0	0	0	104	12.0	134
73	5	0	0	0	0	0	0	0	1	0	1	1	0	0	0	0	0	0	0	0	0	0	1	1	63	0	0	0	1. medical	0	1	0	0	0	0	0	1	0	0	0	0	0	1	0	0	0	108	17.0	148
72	3	0	1	0	0	0	0	0	0	0	1	0	0	1	0	0	0	0	1	0	0	1	1	0	84	0	0	0	1. medical	0	0	1	0	0	0	0	1	0	0	0	0	0	1	0	1	0	165	26.0	124
61	2	0	0	0	0	0	0	0	0	0	0	0	1	0	0	0	0	0	0	1	0	0	0	1	80	0	0	0	1. medical	0	0	0	0	0	0	0	0	0	0	0	0	0	1	0	0	0	126	27.0	132
80	3	0	0	0	0	0	0	0	0	0	0	0	1	0	0	0	0	0	0	0	0	0	0	1	82	0	0	0	1. medical	0	0	0	0	0	0	0	0	1	0	0	0	0	0	0	0	0	85	33.0	130
65	3	0	0	0	0	0	0	1	0	0	1	1	1	0	0	0	0	0	0	0	1	0	0	1	51	0	0	0	1. medical	0	0	0	0	0	0	0	0	0	1	0	0	0	0	1	0	0	132	19.0	138
80	8	1	0	0	0	0	0	0	0	1	1	1	0	0	0	0	1	0	0	0	1	0	0	0	49	0	0	0	2. unscheduled surgery	0	0	0	0	0	0	0	0	0	0	0	0	0	0	1	0	0	85	27.0	133
77	3	0	0	0	0	0	0	0	0	0	0	0	1	0	0	0	0	0	0	1	0	0	1	0	83	0	0	0	1. medical	0	0	0	0	0	0	0	0	0	0	0	0	0	0	1	1	0	147	20.0	132
83	4	0	0	0	0	0	0	0	0	0	0	0	1	0	0	0	0	0	0	0	0	0	0	1	88	0	0	0	1. medical	0	0	0	0	0	0	0	1	0	0	0	0	0	0	0	0	0	115	28.0	144
81	5	0	0	0	0	0	0	1	0	0	1	0	0	0	0	0	0	1	0	0	0	0	1	1	80	0	0	0	3. scheduled surgery	0	0	1	0	0	0	0	0	0	0	0	0	0	0	0	0	0	128	14.0	139
24	.	0	0	0	0	0	0	0	0	0	0	0	0	1	0	0	0	0	0	0	0	0	1	1	44	0	0	0	2. unscheduled surgery	0	0	1	0	0	0	0	0	0	0	0	0	0	0	0	1	0	142	24.0	133
75	3	0	0	0	0	0	0	0	0	0	0	0	1	0	0	0	0	0	0	0	0	0	0	1	107	0	0	0	1. medical	0	0	0	0	0	0	0	0	1	0	0	0	0	1	0	0	0	105	28.0	131
52	1	0	0	0	0	0	0	0	0	0	0	0	1	0	0	0	0	0	0	0	0	0	0	1	74	0	0	0	1. medical	0	0	0	0	0	0	0	0	1	0	0	0	0	1	0	0	0	122	37.0	131
59	1	0	0	0	0	0	0	0	0	0	1	0	1	0	0	0	0	0	0	0	0	1	1	0	58	0	0	0	2. unscheduled surgery	0	0	1	0	0	1	0	1	0	0	0	0	0	0	0	0	0	118	20.0	135
82	5	0	0	0	0	0	0	1	0	0	0	0	0	0	1	0	0	0	0	0	0	0	0	1	83	0	0	0	1. medical	0	0	0	0	0	0	0	0	1	0	0	0	0	1	0	0	0	95	44.0	142
59	2	0	0	0	0	0	0	0	1	0	1	0	0	0	0	0	0	0	0	0	0	0	0	0	82	0	0	1	2. unscheduled surgery	1	0	0	0	0	0	0	0	1	0	0	0	0	0	0	0	0	110	16.0	132
59	2	0	0	0	0	0	0	1	0	0	1	0	1	0	0	0	0	0	0	1	0	0	0	1	85	0	0	0	2. unscheduled surgery	0	0	1	0	0	0	0	1	0	0	0	0	0	0	0	0	0	110	17.0	132
72	7	0	0	0	0	0	1	1	0	0	0	0	0	1	0	0	0	0	0	0	0	0	0	0	70	0	0	0	1. medical	0	0	1	0	0	0	0	0	0	0	0	0	0	1	1	0	0	90	21.0	133
40	0	0	0	0	0	0	0	0	0	0	0	0	0	0	0	0	0	0	0	0	0	0	0	0	55	0	0	0	2. unscheduled surgery	0	1	1	0	0	1	0	0	0	0	0	0	0	0	1	1	0	192	24.0	134
75	6	0	0	0	1	0	0	1	0	0	1	1	0	0	1	0	0	0	0	0	0	0	0	1	80	0	0	0	1. medical	0	0	0	0	0	0	0	0	1	0	0	0	0	0	0	0	0	105	20.0	131
71	3	0	0	0	0	0	0	0	0	0	0	0	1	0	0	0	0	0	0	0	0	0	0	1	65	0	0	0	1. medical	0	0	0	0	0	0	0	0	1	0	0	0	0	0	0	1	0	175	30.0	131
64	7	0	1	1	0	0	1	0	0	0	0	0	0	0	0	0	0	0	0	0	1	0	0	1	.	1	0	0	1. medical	0	0	0	0	0	0	0	0	0	0	0	0	0	0	0	1	0	175	25.0	131
74	3	0	0	0	0	0	0	0	0	0	0	0	0	1	0	0	0	1	0	0	0	0	0	1	.	0	0	0	1. medical	0	0	1	0	0	0	0	0	0	1	0	0	0	0	0	0	0	85	25.0	144
55	1	0	0	0	0	0	0	0	0	0	0	0	1	0	0	0	0	0	0	0	0	0	0	0	45	1	0	0	1. medical	0	0	0	0	0	0	0	0	1	1	0	0	0	0	0	0	0	133	35.0	150
70	5	0	0	0	1	0	0	0	0	0	0	0	1	0	0	0	0	0	0	0	0	0	1	1	90	0	0	0	1. medical	0	0	0	0	0	0	1	1	0	1	0	0	0	0	1	0	0	100	26.0	132
72	5	0	0	1	0	0	0	0	0	0	0	0	0	1	0	0	0	0	0	0	0	0	0	0	75	0	0	0	3. scheduled surgery	0	0	0	1	0	0	0	0	1	0	0	0	0	0	0	1	0	168	26.0	133
68	3	0	0	0	0	0	0	0	1	0	0	0	0	0	0	0	0	1	0	0	0	0	0	1	60	0	0	0	1. medical	0	0	0	0	0	0	0	0	1	1	0	0	0	0	0	0	0	116	.	137
83	6	0	0	0	0	0	0	0	0	0	1	0	1	0	0	0	0	0	0	0	0	0	0	1	90	0	1	0	1. medical	0	0	0	0	0	0	0	0	0	1	0	0	0	0	0	0	0	117	20.0	123
49	0	0	1	0	0	1	0	0	0	0	1	0	1	0	0	0	0	0	0	0	0	0	0	1	35	0	0	0	1. medical	0	0	0	0	0	0	0	0	1	0	1	0	0	.	.	0	0	.	.	130
64	4	0	0	1	0	0	0	0	0	0	1	0	1	0	0	0	0	0	0	0	0	0	0	1	90	1	0	0	1. medical	0	0	1	0	0	0	0	0	0	0	0	0	0	1	0	0	0	93	28.0	142
76	5	0	0	0	1	0	0	0	0	0	0	0	0	1	0	0	0	0	0	0	0	0	0	0	.	0	0	0	1. medical	0	0	1	0	0	0	0	0	0	0	0	0	0	0	0	0	0	123	30.0	129
70	2	0	1	0	1	0	0	0	0	0	1	1	1	0	0	0	0	0	0	0	1	0	0	1	90	1	0	0	1. medical	0	0	0	0	0	0	0	1	0	0	0	0	0	0	0	0	0	85	25.0	129
83	8	0	0	0	0	0	1	1	0	0	1	0	0	0	0	1	0	0	0	0	0	0	0	1	65	0	0	0	2. unscheduled surgery	0	0	0	0	0	0	0	0	1	0	0	0	0	0	0	0	0	55	.	129
50	2	1	0	0	0	0	0	0	0	0	0	0	1	0	0	0	0	0	0	0	0	0	0	0	94	0	0	0	1. medical	0	0	0	0	0	0	0	0	1	0	0	0	0	0	0	0	0	128	33.0	133
67	3	0	0	0	0	0	0	0	0	0	1	0	0	0	0	0	0	0	0	0	0	0	0	0	65	0	1	0	3. scheduled surgery	1	0	0	0	0	0	0	0	1	0	0	0	0	0	0	0	0	118	18.0	143
72	5	0	0	1	0	0	0	0	0	0	0	0	1	0	0	0	0	0	0	0	0	0	0	1	60	0	0	0	1. medical	0	0	1	0	0	0	0	0	0	1	0	0	0	0	0	0	0	110	16.0	136
64	4	0	0	1	0	1	0	0	0	0	0	0	0	0	0	0	0	1	0	0	0	1	0	0	40	0	0	0	2. unscheduled surgery	0	0	0	1	0	1	0	1	0	0	0	0	0	0	0	1	0	143	25.0	150
63	4	0	0	1	0	1	0	0	0	0	0	0	0	1	0	0	0	0	0	0	0	0	1	0	40	0	0	0	1. medical	0	0	1	0	0	0	0	0	0	0	0	0	0	0	0	1	0	170	29.0	142
83	4	0	0	0	0	0	0	0	0	0	1	0	1	0	0	0	0	0	0	0	0	0	0	0	.	0	0	0	1. medical	0	0	0	1	0	0	0	0	0	1	0	0	0	0	0	0	0	90	45.0	143
52	1	0	0	0	0	0	0	0	0	0	0	1	0	0	0	0	0	1	0	0	0	0	1	1	72	1	0	0	1. medical	0	0	0	1	0	0	0	0	0	0	0	0	0	0	0	0	0	111	36.0	140
62	4	0	0	0	0	0	0	1	0	0	0	0	1	0	0	0	0	0	0	1	0	0	0	1	110	0	1	0	1. medical	0	0	0	0	0	0	0	0	1	0	0	0	0	0	0	0	0	92	16.0	141
42	1	0	0	0	0	0	0	0	0	0	0	0	1	0	0	0	0	0	0	1	0	0	0	1	70	0	0	0	1. medical	0	0	0	0	0	0	0	0	0	0	0	0	0	0	0	0	0	124	42.0	134
69	4	0	0	0	0	0	0	0	0	0	0	1	1	0	0	0	0	0	0	0	0	1	0	1	80	0	1	0	1. medical	0	0	0	0	1	0	0	1	0	1	0	0	0	0	0	0	0	94	35.0	145
18	.	0	0	0	0	1	0	1	0	0	0	0	1	0	0	0	0	0	0	0	1	0	1	1	22	0	0	0	1. medical	1	0	0	0	0	1	0	1	1	1	0	0	0	0	0	1	0	154	24.0	156
53	5	0	0	0	0	1	1	0	0	0	0	0	0	0	0	0	0	1	0	0	0	0	0	1	83	1	1	0	1. medical	0	0	0	0	0	0	0	0	1	0	0	0	0	0	0	0	0	107	26.0	129
18	.	0	1	0	1	0	0	0	0	0	1	0	0	0	0	0	0	0	1	0	0	0	0	1	85	0	0	0	1. medical	0	0	0	0	0	0	0	0	1	0	0	0	0	0	0	0	0	128	25.0	128
27	.	0	0	0	1	0	0	0	0	0	1	0	0	0	0	0	0	1	0	0	0	0	0	1	75	0	0	0	2. unscheduled surgery	0	0	0	0	0	0	0	0	1	0	0	0	0	0	0	0	0	93	24.0	146
51	5	0	0	0	0	0	1	0	0	0	1	0	1	0	0	0	0	0	0	0	0	0	0	0	.	1	1	0	1. medical	1	0	0	0	0	0	0	0	1	0	0	0	0	0	0	0	0	70	.	137
55	4	0	0	0	0	0	1	0	0	0	0	0	1	0	0	0	0	0	0	0	0	0	1	1	75	1	0	0	1. medical	0	0	1	1	0	0	0	1	0	1	0	0	0	0	1	0	0	130	24.0	148
81	5	0	0	0	0	1	0	0	1	0	0	0	0	1	0	0	0	0	0	0	0	0	0	1	46	0	0	0	1. medical	0	0	0	0	0	1	0	0	0	1	0	0	0	0	0	0	0	124	25.0	145
69	3	0	0	0	0	0	0	1	0	0	1	1	0	1	0	0	0	1	0	0	0	0	1	1	50	1	0	0	2. unscheduled surgery	0	0	1	1	0	0	0	1	0	1	0	0	0	0	1	0	0	106	25.0	147
81	4	0	0	0	0	0	0	0	0	0	0	0	0	1	0	0	0	0	0	0	0	0	0	0	.	0	0	0	1. medical	0	0	0	0	1	0	0	0	0	0	0	0	0	0	0	0	0	106	17.0	121
56	1	0	0	0	0	0	0	0	0	0	0	0	1	1	0	0	0	0	0	0	0	0	0	1	80	0	0	0	1. medical	0	0	0	0	0	1	0	1	0	0	0	0	0	0	0	0	0	93	22.0	139
39	.	0	0	0	0	1	0	0	0	0	0	0	1	0	0	0	0	0	0	0	0	0	0	0	48	0	0	0	1. medical	0	0	1	0	0	0	0	0	0	0	0	0	0	0	0	0	0	115	36.0	134
41	0	0	0	0	0	0	0	0	0	0	0	0	1	0	0	0	0	0	0	1	0	0	0	1	75	0	0	0	1. medical	0	0	0	0	0	0	0	0	0	0	0	0	0	0	0	0	0	97	20.0	147
30	.	0	0	0	0	1	0	1	0	0	1	0	1	0	0	0	0	0	0	0	0	0	0	1	30	0	0	0	1. medical	0	0	0	1	0	0	0	0	0	0	1	0	0	0	0	0	0	123	40.0	137
64	4	0	0	0	1	0	0	0	0	0	0	0	1	0	0	0	0	0	0	0	0	0	0	1	64	0	0	0	1. medical	0	0	0	0	0	0	0	0	1	0	0	0	0	1	0	0	0	126	22.0	137
76	3	0	0	0	0	0	0	0	0	0	0	0	1	0	0	0	0	0	0	0	1	0	0	0	.	0	0	0	1. medical	0	0	0	1	0	0	0	0	0	0	0	0	0	0	0	0	0	97	15.0	143
86	7	0	0	0	1	0	0	0	1	0	0	0	1	0	0	0	0	0	0	1	0	0	0	0	50	0	0	0	1. medical	0	0	0	0	0	0	0	0	0	1	0	0	0	0	0	0	1	102	24.0	134
72	4	0	1	0	0	0	0	0	1	0	0	1	0	1	0	0	0	0	0	0	0	0	1	1	105	0	0	0	1. medical	0	0	0	1	0	0	0	0	0	0	0	0	0	0	0	0	0	99	10.0	135
74	9	1	0	0	0	0	0	0	1	1	0	0	0	1	0	0	0	0	0	0	0	0	0	1	60	0	0	0	1. medical	0	0	0	0	1	0	0	0	0	1	0	0	0	0	0	0	0	131	15.0	128
83	4	0	0	0	0	0	0	0	0	0	1	0	1	0	0	0	0	0	0	0	0	0	0	0	45	1	0	0	1. medical	0	0	0	0	0	0	0	0	1	0	0	0	0	0	0	0	0	110	20.0	143
62	5	0	0	0	0	0	1	0	0	0	0	0	0	1	0	0	0	0	0	0	0	0	0	1	78	1	0	0	2. unscheduled surgery	0	0	1	0	0	0	0	0	0	1	0	0	0	0	0	0	0	83	18.0	146
59	6	0	0	0	1	0	1	0	0	0	0	0	0	0	0	0	0	0	0	0	0	0	1	1	85	0	0	0	1. medical	0	0	0	0	0	0	0	1	0	0	0	0	0	1	0	0	0	114	21.0	134
66	3	0	0	0	0	0	0	0	0	0	0	0	1	0	0	1	0	0	0	0	0	0	0	1	80	1	0	0	1. medical	0	0	0	0	0	0	0	0	1	1	0	0	0	0	0	0	0	76	18.0	144
56	3	0	0	1	0	0	0	0	0	0	0	0	0	0	0	0	0	1	0	0	0	0	1	0	50	1	0	0	2. unscheduled surgery	0	0	0	0	0	1	0	1	0	0	0	0	0	0	0	0	0	139	34.0	135
43	0	0	0	0	0	0	0	0	0	0	0	0	1	0	0	0	0	0	0	0	0	0	0	1	90	0	0	0	1. medical	0	0	0	0	0	0	0	0	1	0	0	0	0	0	0	0	0	102	18.0	142
30	.	0	0	0	0	0	0	0	0	0	0	0	1	0	0	0	0	0	0	0	0	0	0	1	70	0	0	0	1. medical	0	0	0	0	1	0	0	0	0	0	0	0	0	0	0	0	0	127	18.0	143
61	2	0	0	0	0	0	0	0	0	0	1	0	1	0	0	0	0	0	0	0	0	0	0	1	60	0	0	0	1. medical	0	0	0	0	0	0	0	0	1	0	0	0	0	0	0	0	0	134	25.0	130
41	5	0	1	0	1	0	1	0	0	0	1	1	0	0	0	0	0	0	0	1	0	0	1	0	59	0	0	0	1. medical	1	0	0	1	0	0	0	0	0	0	0	0	0	0	0	0	0	137	28.0	129
76	5	0	0	0	0	0	0	1	1	0	1	0	0	0	0	0	0	0	0	0	0	0	1	0	65	0	0	0	1. medical	1	1	0	1	0	0	0	1	0	1	0	0	0	0	0	0	0	135	34.0	142
47	5	0	0	0	0	0	1	0	0	0	0	0	1	1	0	0	0	0	0	0	1	0	0	0	45	1	0	0	1. medical	0	0	0	1	0	0	0	0	0	0	0	0	0	0	0	0	0	132	23.0	120
63	3	0	0	0	0	0	0	0	0	0	0	0	1	0	0	0	0	0	0	0	0	0	0	1	85	0	0	0	1. medical	0	0	0	1	0	0	0	0	0	1	1	0	0	0	0	0	0	130	20.0	141
45	0	0	0	0	0	0	0	0	0	0	0	0	0	0	0	1	0	0	0	0	0	0	0	1	90	1	0	0	1. medical	0	0	0	0	0	0	1	1	0	0	0	0	0	1	0	0	0	118	22.0	133
53	5	0	0	0	0	0	0	0	1	1	1	0	0	1	0	0	0	0	0	0	0	0	0	1	90	1	0	0	1. medical	0	0	1	0	0	0	0	0	0	1	0	0	0	0	0	1	0	142	21.0	135
63	6	0	0	1	1	0	0	0	0	0	0	0	0	1	0	0	0	0	0	0	0	0	1	0	70	0	0	0	1. medical	0	0	0	1	0	0	0	0	0	0	0	0	0	0	0	1	0	142	16.0	138
64	4	0	0	0	1	0	0	0	0	0	1	0	1	0	0	0	0	0	0	0	0	0	0	0	60	0	0	0	1. medical	0	0	0	0	0	0	0	0	1	1	0	0	0	1	0	0	0	131	20.0	136
83	6	0	0	0	0	0	0	0	1	0	1	0	0	1	0	0	0	0	0	0	0	0	0	0	.	0	0	0	1. medical	0	0	0	1	0	0	0	0	0	1	1	0	0	0	0	0	0	100	33.0	156
54	1	0	1	0	0	0	0	0	0	0	0	0	1	0	0	0	0	0	0	0	0	0	0	0	51	1	0	0	1. medical	0	0	0	0	0	0	1	1	0	0	0	0	0	0	0	0	0	111	42.0	118
87	6	1	0	0	0	0	0	0	0	0	1	0	1	0	0	0	0	0	0	0	0	0	0	1	70	0	0	0	1. medical	0	0	0	0	0	1	0	1	0	0	0	0	0	0	0	0	0	117	31.0	142
75	5	0	0	0	1	0	0	0	0	0	0	0	1	0	0	0	0	0	0	0	0	0	0	1	.	0	0	0	1. medical	0	0	0	0	0	0	0	0	1	0	0	0	0	1	0	0	0	109	25.0	140
86	5	0	0	0	0	0	0	0	1	0	0	0	0	1	0	0	0	0	0	0	0	0	1	0	75	0	0	0	1. medical	0	0	1	0	0	0	0	0	0	1	0	0	0	0	0	1	0	142	18.0	129
63	5	0	0	0	0	0	1	0	0	0	0	1	1	0	0	0	0	0	0	0	0	0	0	1	75	0	0	0	1. medical	0	0	0	0	0	0	0	0	1	1	0	0	0	0	1	0	0	99	32.0	143
57	7	0	0	0	0	0	0	0	0	0	0	0	0	1	0	0	0	0	0	0	0	0	0	0	60	0	0	1	1. medical	0	0	0	0	0	0	0	0	1	0	0	0	0	0	0	0	0	130	26.0	133
80	6	1	0	0	0	0	0	0	0	0	0	0	0	1	0	0	0	0	0	0	0	1	1	0	70	0	0	0	2. unscheduled surgery	0	0	1	0	0	0	0	1	0	1	0	0	0	1	0	1	0	160	34.0	134
83	8	0	0	0	0	0	0	0	1	1	0	0	0	1	0	0	0	0	0	0	0	0	1	1	60	0	0	0	1. medical	0	0	1	0	0	0	0	0	0	0	0	0	0	0	0	0	0	103	24.0	145
36	.	0	0	0	0	0	0	0	0	0	0	0	1	0	0	0	0	0	0	0	0	0	0	1	82	0	0	0	1. medical	0	0	0	0	0	0	0	1	0	0	0	0	0	0	0	0	0	101	22.0	144
74	5	0	0	0	1	0	0	0	0	0	1	0	1	1	0	0	0	0	0	0	0	0	0	0	.	0	0	0	1. medical	0	0	0	1	0	0	0	0	0	0	0	0	0	0	1	0	0	90	.	114
82	9	0	0	1	0	0	0	0	1	1	1	0	0	0	0	0	0	1	0	0	0	0	0	1	.	0	0	0	1. medical	0	0	1	0	0	1	0	0	0	1	1	0	0	0	0	1	0	160	33.0	151
60	2	0	0	0	0	0	0	0	0	0	0	0	0	1	0	0	0	0	0	0	0	0	1	0	68	0	0	0	1. medical	0	0	1	0	0	0	0	0	0	0	0	0	0	0	0	0	0	128	36.0	139
78	5	0	0	0	0	0	0	0	1	0	0	0	1	1	0	0	0	0	0	1	0	0	0	0	50	0	0	0	1. medical	0	0	1	0	0	0	0	0	0	0	0	0	0	1	0	0	0	110	.	143
77	6	0	0	0	0	0	0	1	1	0	0	0	0	0	0	0	0	0	1	0	0	0	0	0	.	0	0	0	1. medical	0	0	1	0	0	0	0	0	0	1	0	0	0	0	0	0	0	113	27.0	120
81	5	0	0	0	0	0	0	0	0	0	1	0	0	1	0	0	0	0	0	0	0	0	0	0	.	0	1	0	2. unscheduled surgery	0	0	1	0	0	0	0	0	0	0	0	0	0	0	0	0	0	92	34.0	135
80	3	0	0	0	0	0	0	0	0	0	1	0	1	0	0	0	0	0	0	0	0	0	0	1	60	0	0	0	1. medical	0	0	0	0	0	0	0	0	1	0	0	0	0	1	1	0	0	99	26.0	130
51	3	0	0	0	1	0	0	0	0	0	0	0	1	0	0	0	0	0	0	0	0	0	1	1	75	0	0	0	1. medical	0	0	0	0	1	0	0	0	1	1	0	0	0	0	0	1	0	148	37.0	128
34	.	0	0	0	1	0	0	0	0	0	1	0	0	0	0	0	0	0	0	0	0	1	1	0	50	0	0	0	1. medical	0	0	0	0	0	0	0	1	0	0	0	0	0	1	0	1	0	151	42.0	161
79	8	0	1	0	0	0	0	1	0	1	0	0	1	0	0	0	0	0	0	0	0	0	0	1	96	0	0	0	1. medical	0	0	0	0	0	0	0	0	0	0	0	0	0	0	0	0	0	117	32.0	139
57	2	0	0	0	0	0	0	1	0	0	0	0	0	0	1	0	0	0	0	0	0	0	0	0	47	0	0	0	1. medical	0	0	0	0	0	0	0	0	1	0	0	0	0	0	0	0	0	111	26.0	141
43	0	0	0	0	0	0	0	0	0	0	0	0	1	0	0	0	0	0	0	0	0	0	0	1	105	1	0	0	1. medical	1	0	0	0	0	0	0	0	1	1	0	0	0	0	0	1	0	141	27.0	142
66	2	0	0	0	0	0	0	0	0	0	1	0	0	0	0	0	1	0	0	0	0	0	0	1	75	0	0	0	2. unscheduled surgery	0	0	0	0	0	0	0	0	0	0	0	0	0	0	0	0	0	114	13.0	137
63	3	0	0	0	0	0	0	0	1	0	1	0	1	0	0	0	0	0	0	0	0	0	0	1	73	0	0	0	1. medical	0	0	0	0	0	0	0	0	0	1	0	0	0	0	0	1	0	169	29.0	146
83	5	0	0	0	0	0	0	0	1	0	1	0	1	0	0	0	0	0	0	0	0	0	0	1	60	0	0	0	1. medical	0	0	0	0	0	0	0	0	1	1	0	0	0	0	0	1	0	148	26.0	143
73	6	1	0	0	0	0	0	1	0	0	0	0	1	0	0	0	0	0	0	0	0	0	0	1	75	0	0	0	1. medical	0	0	0	1	0	0	0	0	0	0	0	0	0	0	0	0	0	140	27.0	139
59	3	0	1	0	0	1	0	1	0	0	0	0	1	0	0	0	0	0	0	0	0	0	1	1	65	1	0	0	1. medical	0	0	1	0	0	0	0	0	0	1	0	0	0	1	0	0	0	132	30.0	141
78	5	0	0	1	0	0	0	0	0	0	0	0	0	0	0	0	0	1	0	0	0	0	0	1	85	1	0	0	2. unscheduled surgery	0	0	0	0	0	0	0	0	1	0	0	0	0	1	0	0	1	137	26.0	134
37	.	0	1	0	1	0	0	0	0	1	0	0	1	0	0	0	0	0	0	0	0	0	0	1	87	0	0	0	1. medical	0	0	0	0	0	0	0	1	0	0	0	0	0	0	0	0	0	95	34.0	138
54	4	0	0	1	0	0	0	0	0	0	1	0	1	0	0	0	0	0	0	0	0	1	0	1	80	1	0	0	1. medical	0	0	0	1	0	0	0	1	0	0	0	0	0	0	0	0	0	120	33.0	146
68	3	0	0	0	0	1	0	0	0	0	1	1	1	1	0	0	0	0	0	0	1	1	1	1	65	0	1	0	1. medical	0	0	0	1	0	1	0	1	0	0	0	0	0	0	0	0	0	139	50.0	131
36	.	0	0	0	0	0	0	0	0	0	0	0	1	0	0	0	0	0	0	0	0	0	0	1	120	0	0	0	1. medical	0	0	0	0	0	0	0	1	0	0	0	0	0	1	0	0	0	93	30.0	142
33	.	0	0	0	0	0	0	0	0	0	0	1	1	0	0	0	0	0	0	0	0	0	0	0	50	0	0	0	1. medical	0	0	1	0	0	0	0	0	0	0	0	0	0	0	0	0	0	82	.	144
51	5	0	0	1	1	0	0	0	0	0	0	0	0	0	0	0	0	0	0	0	0	0	1	1	64	0	0	0	1. medical	1	0	1	0	1	0	0	0	0	0	0	0	0	0	0	0	0	128	.	125
66	3	0	0	0	0	0	0	0	0	0	0	0	0	0	0	1	0	0	0	1	0	0	1	0	85	0	1	0	1. medical	0	0	0	0	0	0	0	0	0	0	0	0	0	1	0	0	0	130	.	146
76	5	0	0	0	0	0	0	1	0	0	0	0	1	0	0	0	0	0	0	0	1	0	0	0	85	0	0	0	1. medical	0	0	0	0	0	0	0	0	0	0	0	0	0	0	0	0	0	110	.	141
75	4	0	0	0	0	0	0	0	0	0	0	0	0	1	0	0	0	0	0	0	0	0	1	0	.	0	1	0	2. unscheduled surgery	0	0	1	0	0	0	0	0	0	1	0	0	0	0	1	0	0	138	.	129
30	.	0	0	0	0	0	0	0	0	0	0	0	1	0	0	0	0	0	0	0	0	0	0	0	68	0	0	0	1. medical	0	0	0	0	0	0	0	0	0	0	0	0	0	1	0	0	0	110	.	140
28	.	0	0	0	0	0	0	0	0	0	0	0	0	0	0	0	0	0	0	0	0	0	0	1	90	0	0	0	1. medical	0	0	0	0	0	0	0	1	0	1	0	0	0	0	0	0	0	100	20.0	145
69	7	0	0	1	0	0	1	0	0	0	0	0	0	1	0	0	0	0	0	0	0	0	0	0	50	0	0	0	1. medical	0	0	1	0	0	0	0	0	0	0	0	0	0	0	1	0	0	75	.	144
74	3	0	0	0	0	0	0	0	0	0	0	0	1	1	0	0	0	0	0	0	0	0	0	0	50	0	0	0	1. medical	0	0	1	0	0	0	0	0	0	0	0	0	0	0	0	0	0	88	.	156
71	4	0	0	0	0	0	0	1	0	0	0	0	1	0	0	0	0	0	0	0	0	0	0	1	85	0	0	0	1. medical	0	0	0	0	0	0	0	0	1	0	0	0	0	0	0	0	0	132	.	137
70	4	0	1	0	1	0	0	0	0	0	1	0	0	1	0	0	0	0	0	0	0	0	1	1	.	0	0	0	1. medical	0	0	1	0	0	0	0	0	0	0	0	0	0	1	0	0	0	108	32.0	127
80	3	0	0	0	0	0	0	0	0	0	1	0	1	0	0	0	0	0	0	0	0	0	0	1	80	0	0	0	3. scheduled surgery	0	0	0	0	1	1	0	1	0	0	0	0	0	0	0	0	0	126	35.0	142
63	4	0	0	0	1	0	0	0	0	0	0	0	1	0	0	0	0	0	0	0	0	0	0	1	70	0	0	0	1. medical	0	0	0	0	0	0	1	1	0	0	0	0	0	1	0	0	0	99	28.0	130
78	3	0	0	0	0	0	0	0	0	0	1	0	0	0	0	1	0	0	0	1	0	0	0	0	.	0	0	0	1. medical	0	0	0	0	0	0	0	0	0	0	1	0	0	0	1	1	0	164	27.0	142
73	3	0	0	0	0	0	0	0	0	0	0	0	0	1	0	0	0	0	0	0	0	0	1	1	.	1	0	0	1. medical	0	0	1	0	0	0	0	0	0	0	0	0	0	0	0	0	0	108	28.0	142
61	4	0	1	1	0	0	0	0	0	0	0	0	0	0	0	0	0	0	0	0	0	0	0	1	.	0	0	0	1. medical	0	1	0	0	0	0	0	0	1	0	0	0	0	0	0	1	0	159	29.0	132
66	2	0	0	0	0	0	0	0	0	0	0	0	0	0	0	1	0	0	0	0	0	0	0	0	70	0	0	0	1. medical	0	0	0	0	0	0	0	0	1	1	0	0	0	0	0	0	0	130	18.0	137
72	7	0	0	1	0	0	0	0	0	0	0	0	0	1	0	0	0	0	0	0	0	0	0	1	78	0	1	0	1. medical	0	0	0	0	0	0	0	0	1	0	0	0	0	0	0	0	0	97	30.0	136
69	3	0	0	0	0	0	0	0	0	0	0	1	1	0	0	0	0	0	0	0	0	0	0	1	90	1	1	0	2. unscheduled surgery	0	0	0	0	1	0	0	0	0	0	0	0	0	0	0	1	0	152	38.0	145
67	4	0	0	0	0	0	0	1	0	0	0	0	1	0	0	0	0	0	0	0	0	0	0	0	64	0	0	0	2. unscheduled surgery	0	0	1	1	0	0	0	0	0	1	0	0	0	0	1	1	0	156	20.0	145
72	8	1	0	0	0	0	0	0	1	1	1	0	1	0	0	0	0	0	0	1	0	0	1	1	62	0	0	0	1. medical	0	0	0	0	0	0	0	0	0	1	0	0	0	0	0	0	0	122	38.0	143
76	3	0	0	0	0	0	0	0	0	0	1	0	1	0	0	0	0	0	0	1	0	0	1	0	70	0	0	0	1. medical	0	0	0	0	0	0	0	0	0	0	0	0	0	0	0	0	0	100	22.0	130
67	6	0	0	1	0	0	0	0	0	1	1	0	1	0	0	0	0	0	0	0	0	0	0	1	72	0	0	1	1. medical	0	0	0	0	0	0	0	1	0	0	0	0	0	0	0	0	0	125	22.0	142
85	4	0	0	0	0	0	0	0	0	0	0	0	1	0	0	0	0	0	0	1	0	0	0	1	56	0	0	0	1. medical	0	0	0	0	0	0	0	0	0	0	0	0	0	0	0	0	0	105	36.0	136
60	5	0	0	0	1	0	0	0	0	1	1	0	1	0	0	0	0	0	0	0	0	0	0	1	.	0	0	1	1. medical	0	0	0	1	0	0	0	0	0	0	0	0	0	0	0	0	0	122	21.0	134
77	4	0	0	0	0	0	0	1	0	0	1	0	1	0	0	0	0	0	0	0	0	0	0	0	53	0	0	0	1. medical	0	0	1	1	0	0	0	0	0	0	0	0	0	1	0	0	0	124	45.0	133
54	2	0	0	0	0	0	0	0	0	0	0	0	1	0	0	0	0	0	0	0	0	0	0	1	75	1	0	0	1. medical	0	0	0	0	0	0	0	0	1	0	0	0	0	0	0	0	0	111	18.0	148
71	5	0	0	1	0	0	0	0	0	0	0	0	1	0	0	0	0	0	0	0	0	0	0	1	.	0	0	0	1. medical	0	0	0	0	0	0	0	0	1	0	0	0	0	0	0	1	0	143	23.0	135
61	2	0	0	0	0	0	0	0	0	0	1	0	0	0	0	0	0	0	0	0	0	0	0	1	85	0	0	0	1. medical	0	1	0	0	0	0	0	0	0	0	0	0	0	0	0	0	0	111	17.0	147
76	5	0	0	0	0	0	0	0	0	1	1	0	0	0	0	0	0	0	0	0	0	0	0	1	60	0	0	0	1. medical	1	0	0	0	0	0	0	0	1	0	0	0	0	0	0	0	0	83	22.0	132
59	1	0	0	0	0	0	0	0	0	0	0	0	1	0	0	0	0	0	0	0	0	0	0	1	65	1	0	0	1. medical	0	0	0	0	0	0	0	0	1	0	0	0	0	0	0	0	1	132	30.0	143
65	3	0	0	0	0	0	0	0	1	0	0	0	0	1	0	0	0	1	0	0	0	0	1	1	57	0	0	0	1. medical	0	0	1	0	0	0	0	0	0	1	0	0	0	0	0	0	1	150	22.0	132
69	3	0	0	0	0	0	0	1	0	0	0	0	1	0	0	0	0	0	0	0	0	0	0	1	.	0	0	0	1. medical	0	0	0	0	0	0	0	0	1	0	0	0	0	0	0	0	0	120	28.0	139
41	0	0	0	0	0	0	0	0	0	0	0	0	0	0	0	0	1	0	0	0	0	0	1	1	75	0	0	0	2. unscheduled surgery	0	0	0	0	0	1	0	0	0	1	0	0	0	0	0	1	0	152	18.0	130
83	5	0	0	0	0	0	0	0	1	0	0	0	0	0	0	0	1	0	0	0	0	0	0	1	.	0	0	0	1. medical	0	0	0	0	0	0	0	1	0	0	0	0	0	0	0	0	1	88	21.0	136
96	5	0	0	0	0	0	0	0	1	0	0	0	1	0	0	0	0	0	0	0	0	0	0	1	60	0	0	0	2. unscheduled surgery	0	0	0	0	1	0	0	0	0	1	1	0	0	0	0	0	0	102	26.0	148
76	4	0	0	0	0	0	0	0	1	0	0	0	0	1	0	0	0	0	0	0	0	0	1	0	71	1	0	0	1. medical	0	0	1	0	0	0	0	0	0	1	0	0	0	0	0	0	0	126	39.0	135
60	2	0	0	0	0	0	0	0	0	0	0	0	1	0	0	0	0	0	0	0	0	0	0	1	65	0	0	0	1. medical	0	0	0	0	0	0	0	0	1	0	0	0	0	0	0	0	0	112	26.0	129
59	3	0	0	0	1	0	0	0	0	0	1	0	0	0	0	0	0	0	0	0	0	0	0	0	66	0	0	0	1. medical	0	0	1	0	0	0	0	0	0	0	0	0	0	0	0	0	0	107	31.0	136
85	4	0	0	0	0	0	0	0	0	0	0	0	0	0	0	0	0	1	0	0	0	0	0	0	.	0	0	0	2. unscheduled surgery	0	0	0	0	0	0	0	0	1	1	0	0	0	0	1	0	0	132	26.0	145
74	5	0	0	0	0	0	0	0	1	0	0	0	1	0	0	0	0	0	0	0	0	0	0	1	68	0	1	0	1. medical	0	0	0	0	0	0	0	0	0	1	0	0	0	0	0	0	0	137	33.0	145
71	3	0	0	0	0	0	0	0	0	0	1	1	0	0	0	0	1	0	0	0	0	0	0	0	70	0	0	0	2. unscheduled surgery	0	0	1	0	1	1	0	0	0	1	0	1	0	0	0	0	0	121	10.0	140
39	.	0	0	0	0	1	0	0	0	0	1	0	1	0	0	0	0	0	0	1	0	0	0	1	40	0	0	0	1. medical	0	0	0	0	1	0	0	0	0	0	0	0	0	0	0	0	0	128	31.0	132
60	1	0	0	0	0	0	0	0	0	0	0	0	1	0	0	0	0	0	0	1	0	0	0	0	70	0	0	0	1. medical	0	0	0	0	0	0	0	0	0	0	0	1	0	1	0	0	0	110	52.0	134
77	5	0	0	1	0	0	0	0	0	0	0	1	1	1	0	0	0	0	0	0	1	0	0	1	70	0	0	0	1. medical	0	0	1	1	0	0	0	0	0	0	0	0	0	0	0	0	0	123	24.0	131
74	4	0	0	0	0	0	0	0	0	0	0	0	0	0	0	0	1	0	0	0	0	0	0	1	120	0	1	0	2. unscheduled surgery	0	0	0	0	0	0	0	0	1	0	0	0	0	0	0	0	0	113	42.0	144
76	6	1	0	0	0	0	0	1	0	0	0	0	1	0	0	0	0	0	0	0	0	0	0	1	68	0	0	0	1. medical	0	0	0	0	1	0	0	0	0	0	0	0	0	0	0	0	1	115	33.0	125
66	4	0	0	0	0	0	0	0	0	0	0	0	1	0	0	0	0	0	0	0	0	0	0	0	65	0	0	0	1. medical	0	0	0	0	0	0	0	0	1	0	0	0	0	0	0	0	0	100	29.0	144
74	4	0	1	0	0	0	0	0	1	0	0	0	0	0	0	1	0	0	0	0	0	0	0	1	84	1	0	0	1. medical	0	0	0	0	0	0	0	1	0	0	0	0	0	1	0	0	0	115	20.0	131
78	5	0	0	0	1	0	0	0	0	0	0	0	0	1	0	0	0	0	0	0	0	0	1	1	70	0	0	0	1. medical	0	0	0	1	0	1	0	0	0	0	0	0	0	0	0	0	0	99	40.0	127
86	5	0	0	0	0	0	0	0	1	0	0	0	0	1	0	0	0	0	0	0	0	0	1	0	.	0	0	0	1. medical	0	0	1	0	0	0	0	0	0	1	1	0	0	0	0	0	0	99	40.0	132
25	.	0	0	0	0	0	0	0	0	0	0	0	1	0	0	0	0	0	0	0	0	0	0	0	43	0	0	0	1. medical	0	0	0	0	0	0	0	0	1	0	0	0	0	0	0	0	0	135	43.0	144
39	.	0	0	0	0	0	0	0	0	0	1	0	0	0	0	0	0	0	0	0	0	0	1	0	55	0	0	0	1. medical	0	0	0	0	1	0	0	0	0	0	0	0	0	1	0	0	0	121	26.0	133
20	.	0	0	0	0	0	0	0	0	0	0	0	1	0	0	0	0	0	0	0	0	0	0	0	72	0	0	0	1. medical	0	0	0	0	0	0	0	0	1	0	0	0	0	0	0	0	0	116	36.0	131
56	2	0	0	0	0	0	0	0	0	0	1	0	1	0	0	0	0	0	0	0	0	0	0	1	104	0	1	0	1. medical	0	0	0	0	0	0	0	0	1	0	0	0	0	0	0	0	0	129	.	131
78	8	0	0	0	0	0	0	1	1	1	0	0	1	0	0	0	0	0	0	1	0	0	0	0	60	0	1	0	1. medical	0	0	0	0	0	0	0	0	0	1	1	0	0	0	0	0	1	93	16.0	141
74	7	1	0	1	0	0	0	0	0	0	0	0	0	0	0	0	0	0	0	0	0	0	1	1	72	1	0	0	1. medical	1	0	1	0	0	0	0	0	0	0	0	1	1	0	1	0	0	114	20.0	131
63	2	0	0	0	0	0	0	0	0	0	0	0	1	0	0	0	0	0	0	1	0	0	0	1	70	0	0	0	1. medical	0	0	0	0	0	0	0	0	0	1	0	0	0	0	0	0	0	108	35.0	135
74	4	0	0	0	0	0	0	0	0	0	1	0	0	1	0	0	0	0	0	0	0	0	1	0	.	0	0	0	1. medical	0	0	0	1	0	1	0	0	0	0	0	0	0	0	0	0	1	115	23.0	134
47	0	0	0	0	0	0	0	0	0	0	0	0	0	0	0	0	0	1	0	0	0	0	1	1	85	0	0	0	2. unscheduled surgery	0	0	0	1	0	1	0	0	0	0	0	0	0	0	0	0	0	123	25.0	140
54	2	0	0	0	0	0	0	0	0	0	0	0	0	1	0	0	0	0	0	0	0	0	1	0	97	0	1	0	1. medical	0	0	1	0	0	0	0	0	0	0	0	1	0	0	0	0	0	125	15.0	135
62	5	0	0	0	0	0	1	0	0	0	0	0	0	1	0	0	0	0	0	0	0	0	1	0	90	1	0	0	1. medical	0	0	0	1	0	0	0	0	0	0	0	0	0	1	0	0	0	117	32.0	141
48	0	0	0	0	0	0	0	0	0	0	0	0	0	1	0	1	0	0	0	1	0	0	0	1	93	0	0	0	1. medical	0	0	0	0	0	0	0	0	0	0	0	1	0	1	0	0	0	107	24.0	135
84	4	0	0	0	0	0	0	0	0	0	0	0	0	1	0	0	0	0	0	0	0	0	0	1	.	0	0	0	1. medical	0	0	1	0	0	0	0	0	0	0	1	0	0	0	0	0	0	132	34.0	128
62	7	1	0	0	0	0	0	0	1	1	0	0	0	0	0	0	0	0	0	0	0	0	0	1	85	0	0	0	2. unscheduled surgery	0	0	0	0	0	1	0	0	0	0	0	0	0	0	0	0	0	105	21.0	132
83	5	0	0	0	0	0	0	0	1	0	0	0	0	0	0	0	0	1	0	0	0	0	0	0	75	0	0	0	2. unscheduled surgery	0	0	0	0	0	0	0	0	1	1	0	0	0	0	0	0	0	135	22.0	140
47	3	0	0	1	0	0	0	0	0	0	0	0	1	0	0	0	0	0	0	0	0	0	0	1	75	0	1	0	1. medical	0	0	0	1	0	0	0	0	0	0	0	0	0	0	0	0	0	116	26.0	142
36	.	0	0	0	0	0	0	0	0	0	0	0	1	0	0	0	0	0	0	0	1	0	0	1	80	1	0	0	1. medical	0	0	0	0	0	0	0	0	0	0	0	0	0	1	0	0	0	132	16.0	141
59	3	0	0	0	1	0	0	0	0	0	1	0	1	0	0	0	0	0	0	0	0	0	0	1	87	0	0	0	1. medical	0	0	0	0	0	0	0	0	1	0	0	0	0	0	0	0	0	88	31.0	131
61	7	1	0	0	0	0	0	0	1	1	0	0	1	0	0	0	0	0	0	0	1	0	0	1	65	1	0	0	1. medical	0	0	0	0	0	0	0	0	0	1	0	1	0	0	0	0	0	109	20.0	145
72	4	0	0	0	0	0	0	1	0	0	0	0	1	0	0	0	0	0	0	0	0	1	0	0	.	0	0	0	1. medical	0	0	1	0	0	0	0	1	0	0	0	1	1	0	0	0	0	136	16.0	127
40	.	0	0	0	0	0	0	0	0	0	0	0	1	0	0	0	0	0	0	0	0	0	0	1	85	0	0	0	1. medical	0	0	0	0	0	0	0	1	0	0	0	0	0	0	0	0	0	126	30.0	133
76	7	0	0	0	0	0	1	0	0	0	0	0	0	0	0	0	0	1	0	0	0	0	1	0	.	0	1	0	1. medical	0	0	0	0	0	1	0	0	0	1	0	1	1	0	0	0	0	133	21.0	154
29	.	0	0	0	0	0	0	0	0	0	0	0	0	0	0	0	1	0	0	0	0	0	0	1	70	0	0	0	1. medical	0	0	0	0	0	1	0	0	0	0	0	0	0	0	0	0	0	110	18.0	135
65	4	0	0	0	1	0	0	0	0	0	0	0	1	0	0	0	0	0	0	0	0	0	0	1	60	0	0	0	1. medical	0	0	0	0	0	0	0	0	1	0	0	0	0	0	0	0	0	114	20.0	137
52	2	0	0	0	0	0	0	0	0	0	0	0	1	0	0	0	0	0	0	0	0	0	0	0	80	0	0	0	1. medical	0	0	0	0	0	1	0	0	0	0	0	0	0	0	0	0	0	86	25.0	143
70	5	0	0	0	0	0	0	0	0	0	0	0	1	0	0	0	0	0	0	0	0	0	0	0	.	0	0	0	1. medical	0	0	0	0	0	0	0	0	1	0	0	0	0	0	0	0	0	110	24.0	147
60	1	0	1	0	0	0	0	0	0	0	0	0	1	0	0	0	0	0	0	0	0	0	0	1	96	0	0	0	1. medical	0	0	0	0	0	0	0	1	0	1	0	0	0	1	0	0	0	119	41.0	138
77	7	0	0	0	0	0	0	1	1	1	0	0	1	1	0	0	0	0	0	0	0	0	0	1	80	0	0	0	1. medical	0	0	1	1	0	0	0	0	0	1	0	0	0	0	0	0	0	125	37.0	147
53	2	0	0	0	0	0	0	1	0	0	0	0	1	0	0	0	0	0	0	0	0	0	0	1	70	0	0	0	1. medical	0	0	0	0	0	0	0	1	0	0	0	0	0	0	0	0	0	108	38.0	129
51	7	0	0	0	0	0	0	0	0	0	0	1	1	0	0	0	0	0	0	0	1	0	0	1	80	1	0	1	1. medical	0	0	0	0	1	0	1	1	0	0	0	0	0	0	0	0	0	92	20.0	145
69	2	0	0	0	0	0	0	0	0	0	0	0	0	0	1	0	0	0	0	0	0	0	0	1	80	0	0	0	1. medical	0	0	0	0	0	0	0	0	1	0	0	0	0	0	0	0	0	80	26.0	133
78	4	0	0	0	0	0	0	0	1	0	0	0	0	0	0	0	0	0	0	0	0	0	0	1	50	0	0	0	2. unscheduled surgery	1	0	1	0	0	1	0	0	0	0	0	0	0	0	1	0	0	95	23.0	131
47	0	0	0	0	0	0	0	0	0	0	0	0	1	0	0	0	0	0	0	0	0	0	0	1	.	0	0	0	1. medical	0	0	0	0	0	1	0	0	0	0	0	0	0	0	0	0	0	136	37.0	128
58	2	0	0	0	0	0	0	1	0	0	0	0	1	0	0	0	0	0	0	0	1	0	0	1	64	1	0	0	1. medical	0	0	0	0	0	0	0	0	0	0	0	0	0	0	0	0	0	103	23.0	136
51	6	0	0	1	1	0	0	0	1	0	0	0	1	0	0	0	0	0	0	0	0	0	1	0	.	0	0	0	1. medical	0	0	0	1	0	0	0	0	0	1	0	0	1	0	1	0	0	110	48.0	146
74	6	0	0	0	1	0	0	0	1	0	1	1	1	0	0	0	0	0	0	0	0	0	0	0	55	0	0	0	1. medical	0	0	0	0	1	0	0	0	0	1	0	0	0	0	0	0	0	93	30.0	133
77	4	0	0	0	0	0	0	0	0	0	0	0	0	0	0	0	0	0	0	0	0	0	1	1	85	0	0	0	1. medical	1	0	1	0	0	0	0	0	0	0	0	0	0	0	0	0	1	128	20.0	149
52	1	0	0	0	0	0	0	0	0	0	0	0	1	0	0	0	0	0	0	0	0	0	0	0	65	0	0	0	1. medical	0	0	0	0	0	0	0	0	1	0	0	0	0	0	0	0	0	116	30.0	136
46	1	0	0	0	0	0	0	0	0	0	0	0	1	0	0	0	0	0	0	0	1	0	0	1	90	0	0	0	1. medical	0	0	0	0	0	0	0	1	0	1	1	0	0	0	1	0	0	110	20.0	140
84	4	0	0	0	0	0	0	0	0	0	0	0	0	1	0	0	0	1	0	0	0	0	0	1	70	0	0	0	1. medical	0	0	1	1	0	0	0	0	0	0	0	0	0	1	0	0	0	105	28.0	144
77	5	0	0	1	0	0	0	0	0	0	1	0	0	1	0	0	0	1	0	0	0	0	0	1	73	0	0	0	1. medical	0	0	0	0	0	0	0	0	1	0	0	1	1	0	1	1	0	152	43.0	151
48	0	0	0	0	0	0	0	0	0	0	0	0	0	0	0	1	0	0	0	0	0	0	1	1	90	0	0	0	1. medical	0	0	0	0	0	0	1	1	0	0	0	0	0	0	0	0	0	79	17.0	137
71	6	0	1	0	0	0	0	1	0	1	0	0	1	0	0	0	0	0	0	0	1	0	1	1	.	0	0	0	1. medical	0	0	0	0	0	0	0	0	0	0	0	0	1	0	0	0	0	106	29.0	140
82	6	0	1	1	0	0	0	0	0	0	0	1	0	1	0	0	0	0	0	0	0	0	0	1	65	0	0	0	1. medical	0	0	0	1	0	0	0	0	0	1	0	0	0	0	0	1	0	143	49.0	143
63	2	0	0	0	0	0	0	0	0	0	0	0	0	0	0	0	0	0	0	0	0	1	0	0	55	0	0	0	1. medical	0	0	0	0	0	0	0	1	0	1	0	0	0	1	0	0	0	126	23.0	148
53	4	0	0	1	0	1	0	1	0	0	0	0	1	0	0	0	0	0	0	0	0	0	0	1	55	0	0	0	1. medical	0	0	0	0	0	0	0	0	1	0	0	0	0	0	0	0	0	128	29.0	130
44	0	0	0	0	0	0	0	0	0	0	0	0	0	0	0	1	0	0	0	1	0	0	1	0	50	0	0	0	1. medical	0	0	0	0	0	0	0	0	0	1	0	0	1	0	0	0	0	140	20.0	146
58	5	0	1	0	0	0	0	0	0	1	1	0	1	0	0	0	0	0	0	0	0	0	0	0	60	0	0	1	1. medical	0	0	0	0	1	0	1	1	0	1	0	0	0	0	0	0	0	102	50.0	155
24	.	0	0	0	0	0	0	0	0	0	0	0	0	0	0	1	0	0	0	0	0	0	1	0	59	0	0	0	1. medical	0	0	0	0	0	0	0	1	0	1	0	0	0	0	1	1	0	150	35.0	142
42	2	0	1	0	0	0	0	0	0	1	1	0	1	0	0	0	0	0	0	0	0	0	0	1	85	0	0	1	1. medical	0	0	0	0	1	0	0	0	1	0	0	0	0	1	0	0	0	105	38.0	130
82	7	0	0	0	0	0	0	0	1	0	0	0	0	1	0	0	0	0	0	0	0	0	0	1	55	0	1	0	1. medical	0	0	0	1	0	0	0	0	0	1	0	1	1	0	0	1	0	150	49.0	127
70	7	1	1	0	0	0	0	0	0	1	0	0	1	0	0	0	0	0	0	0	0	0	0	1	70	0	0	0	1. medical	0	0	0	0	0	1	0	1	0	1	0	1	1	0	0	1	0	169	22.0	131
58	1	0	0	0	0	1	0	0	0	0	0	0	1	0	0	0	0	0	0	1	0	0	0	1	80	1	0	0	1. medical	0	0	1	0	0	0	0	0	0	0	0	0	0	0	0	0	0	95	32.0	133
75	3	0	0	0	0	0	0	0	0	0	1	0	1	0	0	0	0	0	0	0	0	0	0	1	87	0	0	1	1. medical	0	0	0	0	0	0	0	0	1	1	0	0	0	0	0	0	0	117	24.0	139
74	5	0	0	0	0	0	0	1	1	0	0	0	1	0	0	0	0	0	0	0	0	0	0	0	70	0	0	0	1. medical	0	0	0	0	0	0	0	0	0	1	0	0	0	0	0	0	1	130	25.0	136
42	0	0	0	0	0	0	0	0	0	0	0	0	1	0	0	0	0	0	0	0	0	0	0	1	.	0	0	0	1. medical	0	0	0	0	0	0	0	0	0	0	1	0	0	0	0	0	0	108	28.0	143
63	2	0	0	0	0	0	0	0	0	0	0	0	1	0	0	0	0	0	0	0	1	0	0	1	93	0	0	0	1. medical	0	0	0	0	0	0	0	1	0	0	1	0	0	0	0	0	0	78	24.0	140
45	2	0	0	0	1	0	0	0	0	0	0	0	0	0	0	0	0	0	0	0	1	0	1	1	.	0	0	0	1. medical	0	1	0	0	0	0	0	0	0	0	0	0	0	1	0	0	0	106	25.0	135
36	.	0	0	0	0	0	0	0	0	0	0	0	1	0	0	0	0	0	0	0	0	0	0	1	84	0	0	0	1. medical	0	0	0	0	0	0	0	0	1	0	0	0	0	0	0	0	0	125	18.0	142
79	5	0	0	1	0	0	0	0	0	0	0	0	1	0	0	0	0	0	0	0	1	0	0	0	60	0	0	0	1. medical	0	0	0	0	0	0	0	1	0	0	0	0	0	0	0	1	0	168	45.0	153
57	1	0	0	0	0	0	0	0	0	0	1	0	1	0	0	0	0	0	0	1	0	0	1	0	62	0	0	0	1. medical	0	0	0	0	0	0	0	0	0	0	0	0	0	0	0	0	0	78	27.0	137
59	1	0	0	0	0	0	0	0	0	0	1	0	1	0	0	0	0	0	0	0	0	0	0	0	53	0	0	0	1. medical	0	0	0	0	0	0	0	0	1	0	0	0	0	1	0	0	0	138	48.0	141
78	8	0	0	0	0	0	0	1	1	1	0	0	1	0	0	0	0	0	0	0	0	0	0	1	65	0	1	0	1. medical	0	0	0	0	0	0	0	0	1	0	0	0	0	0	0	0	0	120	60.0	135
55	1	0	0	0	0	0	0	0	0	0	0	0	0	0	0	1	0	0	0	1	0	0	1	1	.	0	0	0	1. medical	0	0	0	0	0	0	0	0	0	0	0	1	0	0	0	0	0	104	22.0	132
77	5	0	0	0	0	0	0	0	1	0	1	0	1	0	0	0	0	0	0	0	0	0	0	0	65	1	0	0	1. medical	0	0	0	1	0	0	0	0	0	1	0	0	0	0	0	0	0	97	69.0	134
75	4	0	0	0	0	0	0	1	0	0	0	0	0	0	0	0	0	1	0	0	0	0	0	1	75	0	0	0	2. unscheduled surgery	0	0	0	0	0	0	0	0	1	0	0	0	0	0	0	0	0	80	42.0	134
58	3	0	0	0	1	0	0	0	0	0	0	0	0	0	0	0	0	0	0	0	1	0	0	1	68	0	0	0	2. unscheduled surgery	0	1	0	0	0	0	0	0	0	1	0	1	0	0	0	0	0	128	29.0	122
80	3	0	0	0	0	0	0	0	0	0	0	0	0	0	1	0	0	0	0	0	0	0	0	1	.	0	0	0	1. medical	0	0	0	1	0	0	0	0	0	1	0	0	0	0	0	0	0	113	45.0	142
54	1	0	0	0	0	0	0	0	0	0	0	0	1	0	0	0	0	0	0	0	0	0	0	1	70	1	0	0	1. medical	0	0	0	0	0	0	0	0	1	0	0	0	0	0	0	0	0	125	42.0	146
62	9	0	0	1	0	0	1	0	0	0	0	0	0	0	0	1	0	0	0	1	0	0	1	1	.	1	1	0	1. medical	0	0	0	0	0	0	0	0	0	0	0	1	1	0	0	0	0	120	18.0	141
50	3	0	0	0	0	0	1	0	0	0	0	0	1	0	0	0	0	0	0	0	0	0	0	0	60	0	0	0	1. medical	0	0	0	1	0	0	0	0	0	1	0	1	0	0	0	0	0	77	19.0	125
36	.	0	0	0	1	0	0	0	0	0	0	0	0	0	0	0	0	0	1	0	0	0	0	1	84	0	0	0	1. medical	0	0	0	0	0	0	0	0	1	1	0	0	0	1	0	0	0	122	32.0	135
40	0	0	0	0	0	0	0	0	0	0	1	0	1	0	0	0	0	0	0	0	0	0	0	1	73	0	0	0	1. medical	0	0	0	0	1	0	0	1	0	0	0	0	0	1	0	0	0	126	45.0	132
72	5	0	1	0	0	0	0	1	0	0	0	0	0	0	1	0	0	0	0	0	0	0	0	0	54	0	0	0	1. medical	0	0	0	0	0	0	0	1	0	0	0	1	0	0	0	1	0	145	28.0	136
67	4	0	0	1	0	0	0	0	0	0	0	0	1	0	0	0	0	0	0	0	0	0	0	1	75	1	0	0	1. medical	0	0	0	0	0	0	0	0	1	1	0	1	0	0	0	1	0	145	43.0	172
77	3	0	0	0	0	0	0	0	0	0	0	0	0	0	0	0	1	0	0	0	0	0	0	0	60	0	0	0	1. medical	0	0	0	0	0	0	0	0	0	0	0	1	0	0	0	0	0	91	30.0	134
74	5	0	1	1	0	0	0	0	0	0	0	0	1	0	0	0	0	0	0	0	0	0	0	1	65	0	0	0	1. medical	0	0	0	0	1	0	0	0	0	1	0	0	0	0	0	1	0	147	45.0	134
68	4	0	0	0	1	0	0	0	0	0	0	0	1	0	0	0	0	0	0	0	0	0	1	1	.	0	0	0	1. medical	0	0	0	0	1	0	0	0	0	0	1	0	1	0	0	0	0	134	30.0	140
70	5	0	0	0	1	0	0	0	0	0	0	0	0	0	0	0	1	0	0	0	0	0	1	1	.	0	0	0	1. medical	0	0	1	0	0	0	0	0	0	1	0	1	1	1	0	0	1	170	40.0	135
57	3	0	1	0	1	0	0	0	0	0	1	0	1	0	0	0	0	0	0	0	0	0	0	1	55	0	0	0	1. medical	0	0	0	0	0	0	0	1	0	0	0	0	0	0	0	1	0	142	44.0	133
72	9	0	0	1	0	1	1	0	0	0	1	0	0	0	0	0	0	0	0	0	0	0	1	1	.	0	1	0	1. medical	1	0	1	0	0	0	0	0	0	0	0	1	0	0	0	1	0	156	33.0	135
62	9	0	0	1	0	0	1	0	0	1	1	0	1	0	0	0	0	0	0	0	0	0	0	1	75	0	0	1	1. medical	0	0	0	0	0	0	0	0	0	0	0	0	0	0	0	0	0	95	31.0	149
60	2	0	0	0	0	0	0	0	0	0	1	0	0	0	0	1	0	0	0	0	0	0	0	1	.	0	0	0	1. medical	0	0	0	0	0	0	0	0	1	0	0	0	0	1	0	0	0	135	24.0	137
71	6	0	0	0	0	0	0	0	0	1	0	1	1	0	0	0	0	0	0	0	0	0	0	1	60	0	1	0	1. medical	0	0	0	0	1	0	0	0	0	0	0	0	0	0	0	0	0	103	45.0	143
66	3	0	0	0	0	0	0	0	0	0	0	0	1	0	0	0	0	0	0	0	0	0	0	1	.	0	0	0	1. medical	0	0	0	0	0	0	0	1	0	0	0	0	0	0	0	0	0	78	21.0	138
61	8	1	0	1	0	0	0	1	0	0	1	1	1	0	0	0	0	0	0	0	1	0	0	1	85	0	0	0	1. medical	0	0	0	0	1	0	0	0	0	0	0	0	1	0	0	0	0	119	25.0	135
75	5	0	0	0	0	0	0	1	1	0	0	0	0	0	0	0	0	1	0	0	0	0	0	1	65	0	0	0	1. medical	0	0	0	0	0	0	0	0	1	1	0	1	0	0	0	0	0	93	39.0	136
71	5	0	0	0	1	0	0	0	0	0	0	0	1	0	0	0	0	0	0	0	0	0	1	1	.	0	0	0	1. medical	0	1	0	1	0	0	0	0	0	1	0	1	0	0	0	0	0	111	22.0	142
61	2	0	1	0	0	0	0	0	0	0	0	0	1	0	0	0	0	0	0	0	0	0	0	1	.	0	0	1	1. medical	0	0	0	0	0	0	0	0	1	0	0	0	0	0	0	0	0	122	10.0	132
40	.	0	0	0	0	1	0	0	0	0	0	0	1	0	0	1	0	0	0	0	0	0	0	0	45	1	0	0	1. medical	0	0	0	0	0	0	0	0	1	0	0	0	0	0	0	1	0	154	38.0	139
46	0	0	0	0	0	0	0	0	0	0	0	0	1	0	0	0	0	0	0	0	0	0	0	0	.	0	0	0	1. medical	0	0	0	0	0	0	0	0	1	0	0	0	0	0	0	0	0	112	11.0	135
43	1	0	0	0	0	0	0	0	0	0	0	0	1	0	0	0	0	0	0	1	0	0	0	1	80	1	0	0	1. medical	0	0	0	0	0	0	0	0	0	0	0	0	0	0	0	0	0	115	26.0	136
64	4	0	0	1	0	0	0	0	0	0	1	0	1	0	0	0	0	0	0	0	0	0	0	1	82	0	0	0	1. medical	0	0	0	0	1	0	0	0	0	0	0	0	0	0	0	0	0	130	31.0	136
66	6	0	0	0	0	1	1	0	1	0	1	0	1	0	0	0	0	0	0	0	0	0	0	1	58	1	0	0	1. medical	0	0	0	0	0	0	0	0	0	1	0	0	0	0	0	0	0	125	28.0	146
66	3	0	0	0	0	0	0	0	1	0	0	0	0	1	0	0	0	0	0	0	0	0	1	1	75	0	0	0	1. medical	0	0	1	0	0	0	0	0	0	1	0	0	0	1	0	0	1	160	38.0	141
45	3	0	0	0	0	1	1	0	0	0	1	0	0	0	0	0	0	0	0	0	0	0	1	1	52	1	0	0	1. medical	0	0	0	0	0	0	0	1	0	0	0	0	0	0	0	0	0	109	18.0	126
72	3	0	0	0	0	0	0	0	0	0	1	0	1	1	0	0	0	0	0	1	0	0	0	0	73	0	0	0	1. medical	0	0	1	0	0	0	0	0	0	0	0	0	0	0	0	0	0	88	24.0	146
77	5	0	0	1	0	0	0	0	0	0	0	0	0	0	0	0	0	0	0	0	0	0	1	0	38	0	0	0	1. medical	0	0	1	0	0	0	0	0	0	0	0	0	0	0	0	0	0	89	20.0	134
52	2	0	0	0	0	0	0	0	0	0	1	0	0	0	0	0	0	1	0	0	0	0	1	0	52	0	0	0	2. unscheduled surgery	0	0	1	0	0	0	0	0	0	0	0	0	0	0	0	0	0	121	23.0	136
23	.	0	0	0	0	0	0	0	0	0	1	0	1	0	0	0	0	0	0	0	1	0	0	0	.	0	0	0	1. medical	0	0	1	0	0	0	0	0	0	0	0	0	0	0	0	0	0	103	25.0	142
79	5	0	0	0	0	0	0	0	0	1	0	0	1	0	0	0	0	0	0	0	0	0	0	1	61	0	0	0	1. medical	0	0	0	0	0	0	0	0	1	0	0	0	0	0	0	0	1	125	50.0	134
24	.	0	0	0	0	0	0	0	0	0	0	0	1	0	0	0	0	0	0	0	0	0	0	0	60	0	0	0	1. medical	0	0	0	0	0	0	0	0	0	1	0	0	0	0	0	1	0	160	20.0	133
77	3	0	0	0	0	0	0	0	0	0	1	0	0	0	0	0	0	1	0	0	0	0	0	1	58	0	0	0	1. medical	0	0	0	0	0	0	0	0	1	0	0	1	0	0	0	0	1	158	31.0	146
78	7	0	0	0	0	0	0	0	1	1	1	0	0	0	0	0	1	0	0	0	0	0	0	0	125	0	1	0	1. medical	0	0	0	0	0	0	0	0	1	1	0	0	0	0	0	0	0	92	31.0	129
54	1	0	0	0	0	0	0	0	0	0	0	0	0	0	0	0	1	0	0	0	0	0	0	0	128	0	0	0	1. medical	0	0	0	0	0	1	0	0	0	0	0	0	0	0	0	0	0	127	32.0	128
44	1	0	0	0	0	0	0	0	0	0	1	0	0	1	0	0	0	0	0	0	0	0	1	1	73	0	0	0	1. medical	0	0	1	0	1	0	0	0	0	0	1	0	1	0	0	0	0	140	38.0	104
62	3	0	0	0	0	0	0	1	0	0	0	0	1	0	0	0	0	0	0	0	1	0	0	1	.	1	0	0	1. medical	0	0	0	0	0	0	0	0	0	0	0	1	0	0	0	0	0	105	24.0	135
48	0	0	0	0	0	0	0	0	0	0	1	0	0	0	0	0	0	0	0	0	0	0	0	0	.	0	0	0	2. unscheduled surgery	0	0	0	0	0	0	0	1	0	0	0	0	0	0	0	0	0	93	20.0	139
54	2	0	0	0	0	0	0	1	0	0	0	0	1	0	0	0	0	0	0	0	0	0	0	1	80	0	0	0	1. medical	0	0	0	0	0	0	0	0	1	0	0	0	0	0	0	0	0	140	24.0	142
40	.	0	0	0	0	0	0	0	0	0	0	0	1	0	0	0	0	0	0	0	0	0	0	1	80	0	0	0	1. medical	0	0	0	0	0	1	0	0	0	0	0	0	0	0	0	0	0	120	.	137
76	6	0	0	0	0	0	0	1	1	0	0	0	1	0	0	0	0	0	0	0	0	0	0	1	55	0	0	0	1. medical	0	0	0	0	1	0	0	0	0	1	0	1	0	0	0	0	1	115	38.0	128
49	4	0	0	0	0	0	1	0	1	0	1	0	0	0	0	0	0	0	0	0	0	0	1	1	74	1	0	0	1. medical	0	1	0	0	0	1	0	0	0	1	0	1	0	0	0	0	0	132	40.0	124
51	1	0	0	0	0	0	0	0	0	0	0	0	0	0	0	0	0	0	0	0	0	0	0	1	62	1	0	0	1. medical	0	0	0	0	0	0	0	1	0	1	0	0	0	0	0	0	0	116	41.0	129
38	.	0	0	1	1	0	0	0	0	0	0	0	0	0	0	0	0	0	0	0	0	0	1	0	.	0	0	0	1. medical	0	0	0	1	0	0	0	0	0	0	0	0	0	0	0	0	0	120	27.0	141
20	.	0	0	0	0	0	0	0	0	0	0	0	0	1	0	0	0	0	0	0	0	0	0	0	50	0	0	0	1. medical	0	0	0	0	0	0	0	1	0	0	0	0	0	0	0	0	0	105	16.0	131
56	3	0	0	1	0	0	0	0	0	0	1	0	0	1	0	0	0	0	0	0	0	0	1	0	.	0	0	0	1. medical	0	0	1	1	0	0	0	0	0	0	0	0	0	0	0	0	0	95	24.0	144
79	3	0	0	0	0	0	0	0	0	0	0	0	1	0	0	0	0	0	0	0	0	0	0	1	60	0	0	0	1. medical	0	0	0	0	0	0	0	1	0	1	0	0	0	0	0	0	0	102	24.0	142
93	5	0	0	0	0	0	0	0	1	0	0	0	0	1	0	0	0	0	0	0	0	0	0	1	68	0	0	0	1. medical	0	0	0	1	0	0	0	0	0	1	0	1	0	0	0	0	0	85	22.0	129
88	6	0	1	0	0	0	0	0	0	0	0	0	0	0	1	0	0	0	0	0	0	0	0	0	.	0	1	0	1. medical	0	0	0	0	0	1	0	1	0	0	0	1	0	1	0	1	0	150	30.0	138
86	6	0	0	1	0	0	0	0	0	0	0	0	1	0	0	0	0	0	0	0	0	0	0	1	.	0	0	0	1. medical	0	0	0	0	0	0	0	0	1	0	0	1	0	0	0	0	0	122	40.0	138
71	5	0	0	0	0	0	0	0	0	1	1	1	1	0	0	0	0	0	0	0	1	0	0	1	.	0	0	0	1. medical	0	0	1	0	0	0	0	0	0	0	0	0	0	0	0	0	0	115	31.0	146
64	4	0	0	0	1	0	0	0	0	0	0	0	1	0	0	0	0	0	0	0	0	1	0	1	.	0	0	0	1. medical	0	0	0	0	0	0	0	1	1	0	0	1	1	1	0	0	0	134	26.0	131
78	4	0	0	0	0	0	0	0	0	0	0	0	0	1	0	0	0	0	0	0	0	0	0	0	.	0	0	0	1. medical	0	0	1	0	0	0	0	0	0	0	0	1	0	0	0	0	1	87	24.0	143
89	5	0	0	0	0	0	0	0	1	0	1	0	1	0	0	0	0	0	0	0	0	0	0	1	.	0	0	0	1. medical	0	0	0	0	0	1	0	0	0	1	0	0	0	0	0	0	0	117	48.0	147
82	5	0	0	0	0	0	0	0	0	0	0	0	0	0	0	0	1	0	0	0	0	0	0	0	95	0	0	0	1. medical	0	0	0	0	0	0	0	0	0	0	0	0	0	0	0	0	0	106	28.0	136
28	.	0	0	0	0	0	0	0	0	0	0	0	0	1	0	0	0	0	0	0	0	0	0	0	.	0	0	0	1. medical	0	0	0	1	0	0	0	0	0	0	0	0	0	0	0	1	0	152	32.0	135
61	2	0	0	0	0	0	0	0	0	0	0	0	1	0	0	0	0	0	0	0	0	0	0	1	.	0	0	0	1. medical	0	0	0	0	0	0	0	0	1	0	0	0	0	1	0	0	0	124	29.0	150
56	2	0	0	0	0	0	0	0	0	0	1	0	1	0	0	0	0	0	0	0	0	0	0	0	60	0	0	0	1. medical	0	0	0	1	0	0	0	1	0	0	0	1	0	0	0	0	0	112	30.0	143
74	6	0	0	0	0	1	1	0	0	0	0	0	1	0	0	0	0	0	0	0	0	0	0	1	60	0	0	0	1. medical	0	0	0	1	0	0	0	0	0	0	0	1	0	0	0	0	0	79	22.0	151
58	7	0	0	0	0	0	0	0	0	0	0	0	1	0	0	0	0	0	0	0	1	0	0	1	87	0	0	1	1. medical	0	0	0	0	0	0	0	0	0	0	0	0	0	1	0	0	0	107	30.0	145
69	4	0	0	0	1	0	0	0	0	0	0	0	0	0	0	0	0	1	0	0	0	0	1	0	70	0	0	0	1. medical	0	0	1	1	0	0	0	0	0	1	0	0	0	1	0	0	0	132	30.0	141
44	0	0	0	0	0	0	0	0	0	0	0	0	0	0	0	0	0	1	0	0	0	0	0	1	80	0	0	0	2. unscheduled surgery	0	0	0	0	0	1	0	0	0	1	0	1	1	0	0	0	0	116	25.0	140
62	4	0	0	0	1	0	0	0	0	0	0	0	0	0	0	0	0	1	0	0	0	0	1	1	68	0	0	0	2. unscheduled surgery	0	0	0	0	0	1	0	1	1	0	0	1	0	0	0	0	0	94	25.0	133
60	2	0	0	0	0	0	0	0	0	0	1	0	1	0	0	0	0	0	0	0	0	0	0	0	55	0	0	0	3. scheduled surgery	0	0	0	0	1	1	0	1	0	1	1	1	0	0	0	0	0	107	18.0	140
63	4	0	0	0	1	0	0	0	0	0	1	0	1	0	0	0	0	0	0	0	0	0	0	0	63	0	0	0	1. medical	0	0	0	0	1	0	0	0	0	0	0	1	0	0	0	0	0	138	50.0	141
79	8	1	0	0	0	0	1	0	0	0	1	0	0	0	0	0	1	0	0	0	1	0	0	1	84	0	0	0	1. medical	0	0	0	0	0	0	0	0	0	0	0	0	0	0	0	0	0	69	17.0	141
47	1	0	0	0	0	0	0	0	0	0	0	0	1	0	0	0	0	0	0	0	0	0	0	1	95	0	1	0	1. medical	0	0	0	0	0	1	0	0	0	0	0	1	0	0	0	0	0	122	18.0	129
47	0	0	0	0	0	1	0	0	0	0	0	0	1	0	0	0	0	0	0	0	0	0	0	0	55	1	0	0	1. medical	0	0	0	0	0	0	0	0	1	0	0	0	0	0	0	0	0	118	20.0	141
64	3	0	0	0	0	0	0	1	0	0	0	0	1	0	0	0	0	0	0	0	0	0	0	1	70	0	0	0	1. medical	0	0	0	0	0	0	0	1	0	0	0	0	0	0	0	0	0	94	30.0	135
74	3	0	1	0	0	0	0	0	0	0	0	0	1	0	0	0	0	0	0	0	0	0	0	0	54	0	0	0	1. medical	0	0	0	0	0	0	0	0	1	0	0	0	0	0	0	0	0	92	34.0	139
65	3	0	0	0	0	0	0	1	0	0	0	0	1	0	0	0	0	0	0	0	0	0	0	1	87	1	0	0	1. medical	0	0	0	0	0	0	0	0	1	0	0	0	0	0	0	1	0	148	20.0	143
57	1	0	0	0	0	0	0	0	0	0	0	0	0	1	0	0	0	0	0	0	1	0	0	0	.	0	0	0	1. medical	0	0	0	1	0	1	0	0	0	0	0	0	0	0	0	0	0	107	27.0	136
75	5	0	0	1	0	0	0	0	0	0	0	0	1	0	0	0	0	0	0	0	0	0	0	1	.	0	0	0	1. medical	0	0	0	0	0	0	0	0	1	1	0	0	0	0	0	0	0	119	27.0	140
80	6	0	0	0	1	0	0	0	0	0	0	0	1	0	0	0	0	0	0	0	0	0	1	1	70	0	0	0	1. medical	0	0	1	0	0	0	0	0	0	1	0	1	0	1	0	0	0	140	30.0	132
28	.	0	0	0	0	0	1	0	1	0	1	0	1	0	0	0	0	0	0	0	0	0	0	0	60	0	0	0	1. medical	0	0	0	0	0	0	0	0	1	0	0	1	0	1	0	0	0	110	63.0	137
73	5	0	0	0	1	0	0	0	0	0	1	1	0	0	0	0	0	0	0	0	0	0	0	1	60	0	0	0	1. medical	0	0	0	0	0	0	0	1	0	0	0	1	0	0	0	1	0	214	37.0	137
52	1	0	0	0	0	0	0	0	0	0	0	0	1	0	0	0	0	0	0	0	0	0	0	1	87	1	0	0	1. medical	0	0	0	0	0	0	0	0	1	1	0	0	0	0	0	0	0	100	20.0	138
60	2	0	0	0	0	0	0	0	0	0	0	0	1	0	0	0	0	0	0	0	0	0	0	1	.	0	0	0	1. medical	0	0	0	0	0	1	0	0	0	0	0	0	0	0	1	0	0	85	20.0	144
67	5	0	0	1	0	1	0	1	0	0	0	1	1	0	0	0	0	0	0	0	0	0	0	1	48	1	0	0	1. medical	0	0	0	0	1	0	0	0	0	0	0	0	0	0	0	0	0	130	28.0	140
70	8	0	0	0	1	0	1	0	0	0	1	0	0	0	0	0	0	0	0	0	0	0	0	1	85	0	0	0	1. medical	1	0	0	0	0	0	0	0	1	0	0	0	0	1	0	0	0	115	36.0	148
38	.	0	0	0	0	0	0	0	0	0	0	0	0	0	0	0	1	0	0	0	1	0	0	1	85	0	0	0	1. medical	0	0	0	0	0	0	0	0	0	0	0	0	0	0	0	0	0	132	27.0	132
77	4	0	0	0	0	0	0	0	0	0	0	0	0	1	0	0	0	0	0	0	0	0	0	0	55	0	0	0	1. medical	0	0	1	0	0	1	0	0	0	0	0	1	0	0	0	0	0	108	21.0	158
93	5	0	0	0	0	0	0	0	1	0	1	0	0	0	0	0	0	0	0	0	0	0	1	0	.	0	0	0	2. unscheduled surgery	1	0	1	0	0	0	0	0	0	1	0	0	0	0	0	0	1	106	20.0	135
57	2	0	0	0	0	0	0	0	0	0	0	0	1	0	0	0	0	0	0	0	0	0	0	0	51	0	0	0	1. medical	0	0	0	0	0	0	0	0	1	1	0	1	0	0	0	0	0	119	28.0	142
73	5	0	0	0	1	0	0	0	0	0	0	0	0	1	0	0	0	0	0	0	0	0	1	0	57	0	0	0	2. unscheduled surgery	0	0	1	0	0	0	0	0	0	0	0	0	0	0	0	0	0	130	28.0	139
51	2	0	0	0	0	0	0	1	0	0	0	0	1	0	0	0	0	0	0	0	0	0	0	1	56	0	0	0	1. medical	0	0	0	0	0	0	0	0	1	0	0	1	0	0	0	0	0	135	42.0	145
60	2	0	0	0	0	0	0	0	0	0	0	1	0	0	0	0	0	0	0	0	0	0	1	1	85	0	1	0	2. unscheduled surgery	0	0	0	0	0	0	0	1	0	0	0	0	0	0	0	0	0	91	20.0	134
69	3	0	0	0	1	0	0	0	0	0	0	0	1	0	0	0	0	0	0	0	1	0	0	0	90	1	1	0	1. medical	0	0	0	0	0	0	0	0	0	0	0	1	0	1	0	0	0	125	21.0	150
48	2	0	0	0	1	0	0	0	0	0	0	0	1	0	0	0	0	0	0	0	0	0	0	0	68	0	0	0	1. medical	0	0	0	0	0	0	0	0	1	0	0	0	0	0	0	0	0	133	17.0	143
41	0	0	0	0	0	0	0	0	0	0	0	0	0	1	0	0	0	0	0	0	0	0	1	0	55	0	0	0	1. medical	0	0	1	0	0	0	0	0	0	0	0	0	0	0	0	0	0	109	30.0	131
51	1	0	1	0	0	0	0	0	0	0	0	0	0	0	0	0	0	0	0	0	0	0	1	0	.	0	0	0	1. medical	0	0	0	1	0	1	0	0	0	0	0	1	0	0	0	0	0	112	30.0	145
33	.	0	0	0	0	0	1	0	0	0	1	0	1	0	0	0	0	0	0	0	0	1	1	0	63	0	0	0	2. unscheduled surgery	1	0	1	0	0	0	1	1	0	1	0	1	1	0	0	1	0	141	24.0	144
46	1	0	0	0	0	0	0	1	0	0	0	0	0	0	1	0	0	0	0	0	0	0	0	1	102	0	0	0	1. medical	0	0	0	0	0	1	0	0	0	0	0	0	0	0	0	0	0	95	38.0	137
53	1	0	0	0	0	0	0	0	0	0	0	0	1	0	0	0	0	0	0	0	0	0	0	1	70	0	0	0	1. medical	0	0	0	0	1	0	0	0	0	0	0	1	1	0	0	0	0	120	22.0	123
69	2	0	0	0	1	1	0	0	0	0	1	0	1	0	0	0	0	0	0	0	0	0	0	1	47	0	0	0	1. medical	0	0	0	0	0	0	0	0	1	0	0	0	0	0	0	0	0	102	20.0	134
62	4	0	0	1	0	0	0	0	0	0	0	0	0	1	0	0	0	0	0	0	0	0	1	0	59	0	0	0	1. medical	0	0	1	0	0	0	0	0	0	1	0	0	0	0	0	0	0	82	35.0	132
23	.	0	0	0	0	0	0	0	0	0	0	0	0	0	0	1	0	0	0	0	0	0	0	1	95	0	0	0	1. medical	0	0	0	0	0	0	0	1	0	0	0	0	0	1	0	1	0	152	20.0	147
55	1	0	0	0	0	1	0	0	0	0	0	0	1	0	0	0	0	0	0	0	0	0	0	1	45	1	0	0	1. medical	0	0	0	0	0	0	0	0	1	1	0	0	0	0	1	0	0	96	30.0	136
59	2	0	0	0	0	0	0	0	1	0	1	0	1	0	0	0	0	0	0	0	0	0	0	1	.	0	0	1	1. medical	0	0	0	0	0	0	0	0	1	1	0	1	0	0	0	0	0	139	35.0	146
40	1	0	0	0	0	0	0	0	0	0	0	0	0	1	0	0	0	0	0	0	0	0	1	1	70	0	0	0	1. medical	0	0	0	1	1	0	0	0	0	0	0	0	0	0	0	0	0	123	28.0	144
70	3	0	0	0	0	0	0	1	0	0	0	0	1	0	0	0	0	0	0	0	0	0	0	1	.	0	0	0	1. medical	0	0	0	0	0	0	0	0	1	0	0	0	0	0	0	0	0	105	30.0	129
66	3	0	0	0	0	0	0	0	0	0	0	0	1	0	0	0	0	0	0	0	0	0	0	0	71	0	0	0	1. medical	0	0	0	0	0	0	0	0	1	0	0	0	0	0	0	0	0	112	39.0	125
84	4	0	0	0	0	0	0	0	0	0	0	0	1	0	0	0	0	0	0	0	0	0	0	0	75	0	0	0	1. medical	0	0	0	0	0	0	0	0	1	0	0	0	0	0	0	0	0	124	20.0	136
82	9	0	1	0	1	0	0	0	1	0	1	0	1	0	0	0	0	0	0	0	0	0	0	0	46	0	0	0	1. medical	0	0	0	0	0	0	0	1	0	1	0	1	0	0	0	0	0	108	32.0	136
56	1	0	0	0	0	0	0	0	0	0	0	0	1	0	0	1	0	0	0	0	0	0	0	0	78	0	0	0	1. medical	0	0	0	0	0	0	1	1	0	0	0	0	0	1	0	0	0	116	40.0	132
33	.	0	0	0	0	1	1	0	0	0	1	0	1	0	0	0	0	0	0	0	0	0	0	0	40	0	0	0	1. medical	0	0	1	0	0	0	0	0	0	0	0	0	0	0	0	1	0	165	33.0	135
64	2	0	0	0	0	0	0	0	0	0	0	0	0	0	0	0	0	0	0	0	0	1	1	1	83	0	0	0	2. unscheduled surgery	0	0	0	0	0	0	0	1	0	1	0	1	0	0	0	0	0	121	31.0	142
54	7	0	0	1	0	1	1	0	1	0	0	0	1	0	0	0	0	0	0	0	0	0	0	1	50	1	0	0	1. medical	0	0	0	0	0	0	0	0	0	1	0	1	0	0	1	0	0	96	16.0	137
77	7	0	0	0	0	0	1	0	0	0	0	0	0	0	0	0	0	0	0	0	0	0	0	0	90	0	1	0	2. unscheduled surgery	0	1	0	0	0	0	0	0	0	1	0	1	1	0	1	0	0	101	22.0	133
73	6	0	0	0	0	0	1	0	0	0	1	0	0	1	0	0	0	0	0	0	0	0	1	1	70	1	0	0	1. medical	0	0	1	0	0	0	0	0	0	1	0	1	1	0	0	0	0	126	20.0	138
72	4	0	0	0	0	0	0	1	0	0	1	0	0	0	1	0	0	0	0	0	0	0	0	1	62	0	0	0	1. medical	0	0	0	0	0	1	0	0	0	0	0	0	0	0	0	1	0	145	38.0	137
57	3	0	0	1	0	0	0	0	0	0	0	0	0	1	0	0	0	0	0	0	0	0	1	0	50	0	0	0	1. medical	0	0	1	0	0	0	0	0	0	0	0	0	0	0	0	1	0	143	14.0	139
50	1	0	0	0	0	1	0	1	0	0	1	0	1	0	0	0	0	0	0	0	0	0	0	1	50	1	0	0	1. medical	0	0	0	0	0	0	0	0	1	0	0	0	0	0	0	1	0	142	45.0	131
60	1	0	0	0	0	0	0	0	0	0	1	0	1	0	0	0	0	0	0	0	0	0	0	1	94	1	0	0	1. medical	0	0	0	0	0	0	0	0	0	0	0	0	0	0	0	0	0	135	24.0	145
81	5	0	0	0	0	0	0	0	1	0	0	0	0	1	0	0	0	0	0	0	0	0	1	0	60	0	0	0	2. unscheduled surgery	0	0	1	1	0	0	0	0	0	1	0	1	1	0	0	0	0	139	45.0	143
62	3	0	0	0	0	0	0	0	0	0	0	0	1	0	0	0	0	0	0	0	0	0	0	0	.	0	1	0	1. medical	0	0	0	0	0	0	0	0	0	0	0	0	0	0	0	0	0	96	36.0	138
65	5	0	0	1	0	0	0	1	0	0	1	0	1	0	0	0	0	0	0	0	0	0	0	1	86	0	0	0	1. medical	0	0	0	0	0	0	0	0	1	0	1	0	0	0	0	0	0	127	15.0	130
71	5	0	0	0	0	0	0	0	0	1	1	1	0	1	0	0	0	0	0	0	0	0	0	0	80	0	0	1	2. unscheduled surgery	0	0	0	0	0	1	0	0	0	1	0	0	0	0	0	0	0	101	33.0	136
63	2	0	0	0	0	0	0	0	0	0	0	0	0	0	0	1	0	0	0	1	0	0	0	1	105	1	0	0	1. medical	0	0	0	0	0	0	0	0	0	0	0	1	0	0	0	0	0	90	14.0	140
83	5	0	0	0	0	0	0	0	0	0	1	1	0	0	0	0	0	0	0	0	0	0	1	1	72	0	1	0	1. medical	1	0	0	0	1	0	0	0	0	0	0	0	0	0	0	0	0	122	22.0	131
45	9	0	0	0	0	0	0	0	0	1	0	0	1	0	0	0	0	0	0	0	0	0	0	1	65	0	1	1	1. medical	0	0	0	0	0	0	0	1	0	1	0	1	1	0	0	0	0	117	30.0	133
62	3	0	0	0	0	0	0	0	0	0	0	0	1	0	0	0	0	0	0	0	0	0	0	1	85	1	0	0	1. medical	0	0	0	0	0	0	0	0	1	0	0	0	0	0	0	0	0	79	30.0	128
78	4	0	0	0	0	0	0	0	1	0	0	0	0	1	0	0	0	0	0	0	0	0	0	1	80	0	0	0	1. medical	0	0	1	0	0	1	0	0	0	0	0	0	0	0	0	0	0	69	20.0	143
82	6	0	0	0	0	0	0	1	1	0	0	0	1	0	0	0	0	0	0	0	0	0	0	1	.	0	0	0	1. medical	0	0	0	0	0	0	0	0	1	1	0	0	0	0	0	0	0	109	.	137
82	7	0	0	0	0	0	0	1	0	1	0	0	0	0	0	0	0	0	0	0	0	0	0	0	75	0	0	0	1. medical	0	0	0	0	0	1	0	0	0	0	0	0	0	0	0	0	0	81	19.0	140
74	8	1	0	0	0	0	0	0	1	1	0	0	0	1	0	0	0	0	0	0	0	0	1	0	65	0	0	0	1. medical	0	0	1	0	0	0	0	0	0	1	0	0	0	0	0	0	0	113	31.0	126
80	7	0	0	0	0	0	0	0	1	1	1	0	0	0	0	0	0	0	0	0	0	0	1	1	90	0	0	0	1. medical	1	0	0	1	0	0	0	0	0	1	0	0	0	0	0	0	0	117	20.0	152
61	4	0	0	0	0	0	0	1	0	0	0	0	0	0	1	0	0	0	0	0	0	0	0	1	95	1	1	0	1. medical	0	0	0	0	0	0	0	0	1	0	0	1	0	0	0	0	0	123	40.0	139
76	3	0	0	0	0	0	0	0	0	0	1	0	0	1	0	0	0	0	0	0	0	0	0	0	63	0	0	0	1. medical	0	0	0	1	0	1	0	0	0	0	0	0	0	0	0	0	0	123	33.0	138
81	8	1	0	0	0	0	0	0	1	0	0	0	0	0	0	0	0	0	0	0	0	0	0	0	62	0	0	0	1. medical	0	1	0	0	0	0	0	0	0	1	0	1	0	0	0	0	0	95	17.0	140
62	6	0	0	0	1	0	0	0	0	1	1	0	0	0	0	0	0	0	0	0	0	0	0	1	92	0	0	0	1. medical	1	0	0	1	0	1	1	1	0	0	0	0	0	0	0	0	0	136	29.0	146
43	0	0	0	0	0	0	0	0	0	0	0	0	0	0	0	1	0	0	0	1	0	0	1	1	.	0	0	0	1. medical	0	0	0	0	0	0	0	0	0	0	0	1	0	1	0	0	0	92	20.0	135
62	4	0	0	0	1	0	0	0	0	0	0	0	1	0	0	0	0	0	0	0	0	0	0	1	90	0	0	0	1. medical	0	0	0	0	0	0	0	0	1	1	0	0	1	0	0	0	0	130	32.0	140
37	.	0	0	0	0	0	0	0	0	0	0	0	0	0	0	0	0	0	0	0	0	0	0	1	72	0	0	0	1. medical	0	0	0	0	0	0	0	1	0	0	0	0	0	1	0	0	0	107	27.0	128
71	4	0	0	0	0	0	0	0	1	0	1	0	1	0	0	0	0	0	0	0	0	0	0	1	67	0	0	0	1. medical	0	0	0	0	0	1	0	0	0	0	0	0	0	0	0	0	0	72	18.0	138
68	9	0	0	0	0	0	1	0	1	1	0	0	1	0	0	0	0	0	0	0	0	0	0	1	73	1	1	0	1. medical	0	0	0	0	0	0	0	0	0	1	1	1	1	0	0	0	0	116	27.0	137
53	1	0	0	0	0	0	0	0	0	0	0	0	1	0	0	0	0	0	0	0	0	0	0	1	.	1	0	0	1. medical	0	0	0	0	0	0	0	0	1	0	0	0	0	0	1	0	0	87	37.0	141
20	.	0	0	0	0	0	0	0	0	0	0	0	0	0	0	1	0	0	0	0	0	0	0	1	60	0	0	0	1. medical	0	0	0	0	0	0	0	1	0	1	0	0	0	0	0	0	0	140	45.0	142
73	3	0	0	0	0	0	0	0	0	0	0	0	1	0	0	0	0	0	0	1	0	0	0	1	100	1	0	0	1. medical	0	0	0	0	0	0	0	0	0	0	0	0	0	0	0	0	1	95	21.0	135
59	8	0	0	0	1	0	1	0	0	1	0	0	1	0	0	0	0	0	0	1	0	0	1	1	70	0	0	0	1. medical	0	0	0	0	0	0	0	0	0	0	1	0	1	0	0	0	0	101	30.0	139
57	4	0	0	0	0	0	1	0	0	0	0	0	0	0	0	0	1	0	0	0	0	0	0	1	.	1	0	0	1. medical	0	0	0	0	0	0	0	0	0	0	0	1	0	0	0	0	0	121	44.0	133
72	5	1	0	0	0	0	0	0	0	0	0	0	1	0	0	0	0	0	0	0	0	0	0	1	81	0	0	0	1. medical	0	0	0	0	0	0	0	0	1	1	0	1	0	0	1	0	0	101	24.0	129
76	6	0	0	0	0	0	0	0	1	1	0	0	1	1	0	0	0	0	0	0	1	0	0	1	80	1	0	0	1. medical	0	0	1	0	0	0	0	1	0	1	0	1	0	0	0	0	0	132	28.0	148
73	5	0	0	0	0	0	0	0	0	0	1	1	1	0	0	0	0	0	0	0	0	0	0	1	80	0	1	0	1. medical	0	0	0	0	0	0	0	0	1	0	0	1	0	0	0	0	0	103	60.0	134
60	1	0	0	0	0	0	0	0	0	0	0	0	1	0	0	0	0	0	0	1	1	0	0	1	.	0	0	0	1. medical	0	0	0	0	0	0	0	0	0	0	0	0	0	0	0	1	0	143	29.0	134
71	6	1	0	0	0	0	0	0	0	0	0	0	0	0	0	0	1	0	0	0	0	0	1	0	80	0	0	0	1. medical	0	0	0	0	0	1	0	0	0	0	0	1	1	0	0	0	0	124	36.0	142
58	4	0	0	1	0	0	0	0	0	0	0	0	1	0	0	0	0	0	0	0	0	0	0	0	55	0	0	0	1. medical	0	0	0	0	0	0	0	0	1	0	0	0	0	0	0	1	0	165	33.0	134
19	.	0	0	0	0	0	0	0	0	0	0	0	1	0	0	0	0	0	0	0	0	0	0	1	.	0	0	0	1. medical	0	0	0	0	0	0	0	0	1	0	0	0	0	1	0	0	0	119	31.0	133
54	1	0	0	0	0	0	0	0	0	0	0	0	1	0	0	0	0	0	0	1	0	0	0	0	.	0	0	0	1. medical	0	0	0	0	0	0	0	1	0	0	0	0	0	0	1	0	0	116	40.0	142
30	.	0	0	0	0	0	0	0	0	0	0	0	1	0	0	0	0	0	0	0	1	0	0	0	70	0	0	0	1. medical	0	0	0	1	0	0	0	1	0	0	1	0	0	0	1	0	0	89	18.0	147
77	3	0	0	0	0	0	0	0	0	0	0	0	1	0	0	0	0	0	0	0	1	0	0	0	72	0	0	0	1. medical	0	0	0	0	0	0	0	1	0	0	0	0	0	0	0	0	0	62	32.0	140
60	1	0	0	0	0	0	0	0	0	0	0	1	0	0	0	0	1	0	0	0	0	0	0	1	.	1	0	0	2. unscheduled surgery	0	0	1	0	0	1	0	0	0	1	0	1	0	0	0	0	0	88	25.0	131
66	4	0	0	0	0	0	0	1	0	0	0	0	1	0	0	0	0	0	0	0	0	0	0	1	75	0	1	0	1. medical	0	0	0	1	0	0	0	0	0	0	0	1	0	0	1	0	0	89	29.0	146
81	7	1	0	0	0	0	0	1	0	0	1	0	0	0	1	0	0	0	0	0	0	0	1	0	.	0	0	0	1. medical	0	0	0	0	0	0	0	1	0	0	0	0	0	0	0	0	0	140	28.0	145
40	0	0	0	0	0	0	0	0	0	0	0	0	0	1	0	0	0	0	0	0	0	0	0	0	42	0	0	0	2. unscheduled surgery	0	0	1	0	0	0	0	0	0	0	0	0	0	0	0	1	0	150	40.0	144
53	1	0	0	0	0	0	0	0	0	0	0	1	0	0	0	0	0	1	0	0	0	0	0	1	90	0	0	0	2. unscheduled surgery	0	0	1	0	0	1	0	0	0	0	0	0	0	0	0	0	0	115	22.0	141
82	4	0	0	0	0	0	0	0	0	0	0	1	0	1	0	0	0	0	0	0	0	0	1	1	.	0	0	0	1. medical	0	0	0	0	0	1	0	0	0	0	0	0	0	0	0	0	0	94	14.0	143
52	3	0	0	0	0	0	0	0	1	0	0	0	1	0	0	0	0	0	0	0	0	0	0	0	75	0	1	0	1. medical	0	0	0	0	0	0	0	0	1	1	0	1	0	0	0	0	0	107	40.0	146
76	4	0	0	0	0	0	0	0	1	0	0	0	1	0	0	0	0	0	0	0	0	0	0	1	92	0	0	0	1. medical	0	0	0	0	0	0	0	0	1	1	0	0	0	0	0	0	1	140	37.0	141
53	3	0	0	1	0	0	0	0	0	0	1	0	1	0	0	0	0	0	0	0	0	0	0	0	.	0	0	0	3. scheduled surgery	0	0	0	0	0	0	0	1	0	0	0	0	0	0	0	0	0	121	22.0	133
70	3	0	0	0	0	0	0	0	0	0	0	0	0	1	0	0	0	0	0	0	0	0	0	1	.	0	0	0	1. medical	0	1	0	0	0	0	0	0	1	0	0	1	0	0	0	0	0	111	.	137
41	0	0	0	0	0	0	0	0	0	0	1	0	0	0	0	0	1	0	0	0	0	0	1	1	70	0	0	0	2. unscheduled surgery	0	0	0	0	0	1	0	0	0	0	0	0	0	0	0	0	0	106	25.0	132
62	7	0	0	0	0	0	1	0	1	0	1	0	1	0	0	0	0	0	0	0	0	0	0	1	60	1	0	0	1. medical	0	0	0	0	0	1	0	0	0	1	0	1	1	0	0	0	0	99	31.0	142
59	1	0	0	0	0	0	0	0	0	0	0	1	1	0	0	0	0	0	0	0	0	0	0	1	.	0	0	0	1. medical	0	0	0	0	0	0	0	0	0	0	0	0	0	0	0	0	0	96	23.0	142
37	.	0	0	0	0	1	0	0	0	0	1	0	1	0	0	0	0	0	0	0	0	0	0	1	60	0	0	0	1. medical	0	0	1	0	0	0	0	0	0	0	0	1	0	0	0	0	0	128	20.0	140
39	.	0	0	0	0	1	0	1	0	0	0	0	1	0	0	0	0	0	0	0	1	0	0	1	.	0	0	0	1. medical	0	0	0	0	1	0	0	0	0	0	0	1	0	0	0	0	0	139	29.0	123
64	4	1	0	0	0	0	0	0	0	0	0	0	0	0	0	0	0	0	0	0	0	0	0	0	85	0	0	0	1. medical	0	0	0	0	0	0	0	0	0	1	0	1	1	1	0	0	1	200	21.0	144
86	4	0	0	0	0	0	0	0	0	0	0	0	0	1	0	0	0	0	0	0	0	0	0	0	.	0	0	0	1. medical	0	0	1	0	0	0	0	0	0	1	0	0	0	0	0	0	0	84	36.0	135
84	6	0	0	0	0	0	0	1	1	0	0	0	1	0	0	0	0	0	0	0	0	0	0	1	.	0	0	0	1. medical	0	0	0	0	0	0	0	0	1	1	0	1	0	1	0	0	0	75	22.0	143
80	3	0	0	0	0	0	0	0	0	0	1	0	1	0	0	0	0	0	0	0	0	0	0	1	70	0	0	0	1. medical	0	0	0	0	0	0	0	0	1	1	0	0	0	0	0	0	0	109	32.0	142
79	3	0	0	0	0	0	0	0	0	0	0	0	0	1	0	0	0	0	0	0	0	0	0	0	85	0	0	0	1. medical	0	0	1	0	0	0	0	0	0	0	0	0	0	0	0	0	0	133	23.0	145
74	5	0	0	1	0	0	0	0	0	0	1	0	1	0	0	0	0	0	0	0	0	0	0	1	.	0	0	0	1. medical	0	0	0	0	0	0	0	0	1	0	0	0	0	0	0	0	0	124	25.0	144
42	2	0	0	1	0	1	0	0	0	0	0	0	0	0	0	0	0	0	0	0	0	0	1	0	.	0	0	0	1. medical	0	1	1	0	0	0	0	0	0	0	0	0	0	0	0	0	0	104	31.0	138
69	3	0	0	0	0	0	0	0	0	0	0	0	1	0	0	0	0	0	0	0	0	0	0	1	70	0	1	0	1. medical	0	0	0	0	0	0	0	1	0	1	1	1	0	0	0	0	0	138	20.0	140
85	6	0	0	0	0	0	0	1	0	0	0	0	0	0	1	0	0	0	0	0	0	0	0	1	.	1	1	0	1. medical	0	0	0	0	1	0	0	0	0	0	0	0	0	0	0	0	0	99	33.0	137
56	1	0	0	0	0	0	0	0	0	0	0	0	0	0	0	1	0	0	0	0	0	0	0	0	95	0	0	0	1. medical	0	0	0	0	0	0	1	1	0	0	0	0	0	1	0	0	0	102	22.0	142
76	4	0	0	0	0	0	0	1	0	0	0	0	1	0	0	0	0	0	0	0	0	0	0	0	45	0	0	0	1. medical	0	0	0	0	0	0	0	0	1	0	0	0	0	0	0	0	0	114	25.0	137
49	2	0	0	1	0	0	0	0	0	0	0	0	0	1	0	0	0	0	0	0	0	0	1	0	.	0	0	0	1. medical	0	1	0	1	0	1	0	0	0	0	0	1	0	0	0	0	0	130	36.0	126
83	4	0	0	0	0	0	0	0	0	0	0	0	0	1	0	0	0	0	0	0	0	0	0	1	.	0	0	0	1. medical	0	0	1	0	0	0	0	0	0	0	0	1	0	0	0	0	0	104	19.0	138
53	3	0	0	1	0	0	0	0	0	0	0	0	1	0	0	0	0	0	0	0	0	0	0	1	.	0	0	0	1. medical	0	0	0	1	0	0	0	1	0	0	0	0	0	0	0	0	0	121	26.0	134
61	2	0	0	0	0	1	0	0	0	0	1	0	0	0	0	0	0	1	0	0	0	1	0	1	60	0	0	1	2. unscheduled surgery	0	0	0	0	0	0	0	1	0	0	0	1	0	0	0	0	0	139	32.0	131
76	4	0	0	0	0	0	0	1	0	0	0	0	1	0	0	0	0	0	0	0	0	0	0	0	70	0	0	0	1. medical	0	0	0	0	1	0	0	0	0	0	0	0	0	0	0	0	0	120	30.0	143
25	.	0	1	0	0	0	0	0	0	0	1	0	1	0	0	0	1	0	0	0	0	1	0	0	53	0	0	1	2. unscheduled surgery	0	0	0	0	0	1	0	1	0	0	0	0	0	0	0	0	0	138	27.0	141
81	9	1	0	0	0	0	0	0	1	1	1	1	0	0	0	0	0	0	0	0	0	0	0	1	73	0	0	0	1. medical	0	0	0	1	0	0	0	0	0	1	0	0	0	0	0	0	1	159	31.0	137
64	5	0	0	0	1	0	0	1	0	0	1	1	1	0	0	0	0	0	0	0	0	0	1	1	.	0	0	0	1. medical	0	0	0	0	1	0	0	0	0	0	0	0	0	0	1	1	0	162	28.0	140
46	4	0	0	1	1	0	0	0	0	0	1	0	1	0	0	0	0	0	0	0	0	0	0	0	43	0	0	0	1. medical	0	0	0	0	0	0	0	0	1	0	0	0	0	1	0	0	1	197	26.0	143
49	0	0	1	0	0	0	0	0	0	0	1	0	0	0	0	0	0	0	1	0	0	0	0	1	.	0	0	0	1. medical	0	0	0	0	0	0	0	0	1	0	0	0	0	0	0	0	0	96	32.0	139
57	1	0	0	0	0	0	0	0	0	0	1	0	1	0	0	0	0	0	0	0	0	1	0	1	62	0	0	1	1. medical	0	0	0	0	0	0	0	1	0	0	0	0	0	0	0	0	0	117	30.0	144
58	4	0	0	1	0	1	0	0	1	0	0	0	0	0	0	0	0	1	0	0	0	0	1	0	.	1	0	0	2. unscheduled surgery	0	0	1	0	0	1	0	0	0	1	0	1	0	1	0	1	0	200	18.0	157
70	6	1	0	0	0	0	0	0	1	0	0	0	0	0	0	0	0	1	0	0	0	0	0	0	130	0	0	0	2. unscheduled surgery	0	0	0	0	0	0	0	0	1	1	0	1	0	0	0	0	0	84	16.0	137
31	.	0	0	0	0	0	0	1	0	0	0	0	1	0	0	0	0	0	0	0	1	0	0	1	50	0	0	0	1. medical	0	0	0	0	0	0	0	1	0	0	0	0	0	0	0	0	0	133	15.0	137
86	4	0	0	0	0	1	0	0	0	0	0	1	1	0	0	0	0	0	0	0	0	0	0	1	60	0	0	0	1. medical	0	0	0	1	0	0	0	0	0	0	0	1	0	0	0	0	0	114	23.0	133
76	3	0	0	0	0	0	0	0	0	0	0	0	1	0	0	0	0	0	0	1	0	0	1	0	.	0	0	0	1. medical	0	0	0	0	0	0	0	0	0	0	0	0	0	0	0	0	0	107	25.0	140
57	2	0	0	0	0	1	0	0	1	0	0	0	1	0	0	0	0	0	0	0	0	0	0	1	51	0	0	0	1. medical	0	0	0	0	0	0	0	0	1	1	0	1	1	0	0	0	0	110	29.0	137
34	.	0	0	0	0	0	0	0	0	0	0	0	1	0	0	0	0	0	0	0	0	0	0	0	.	0	0	0	1. medical	0	0	0	0	0	0	0	0	1	0	0	0	0	0	0	0	0	108	18.0	142
72	4	0	0	0	0	0	0	0	0	0	0	0	1	0	0	0	0	0	0	0	0	0	0	1	65	0	0	0	1. medical	0	0	0	0	0	1	0	0	0	0	0	0	0	0	0	0	0	105	43.0	120
74	8	0	0	1	0	0	0	0	1	0	0	0	0	1	0	0	0	0	0	0	0	0	0	1	.	0	1	0	1. medical	0	0	0	1	0	0	0	0	0	0	0	0	0	0	0	0	0	126	10.0	146
56	5	0	0	0	0	0	1	0	0	0	1	0	0	1	0	0	0	0	0	0	0	0	1	1	.	1	0	0	1. medical	0	0	1	0	0	0	0	0	0	0	0	0	0	1	0	1	0	151	49.0	135
75	4	0	0	0	0	0	0	0	0	0	0	0	0	1	0	0	0	0	0	0	0	0	0	0	.	0	1	0	1. medical	0	0	0	0	1	0	0	0	0	0	0	1	0	0	0	1	0	152	17.0	124
75	5	0	0	0	1	0	0	0	0	0	0	1	0	0	0	0	0	0	0	0	0	0	1	0	49	0	0	0	1. medical	1	0	1	0	0	0	0	0	0	0	0	0	0	0	0	0	1	177	12.0	138
79	5	0	0	0	0	0	0	1	0	0	0	0	1	0	0	0	0	0	0	0	1	0	0	1	70	0	0	0	1. medical	0	0	0	0	0	1	0	0	0	0	1	1	1	0	0	0	0	115	22.0	147
77	3	0	0	0	0	1	0	0	0	0	0	0	1	0	0	0	0	0	0	0	1	0	0	1	50	0	0	0	1. medical	0	0	0	0	0	0	0	0	0	0	1	1	0	1	0	1	0	150	18.0	156
60	7	0	0	1	0	0	1	0	0	0	0	0	0	0	0	0	0	0	0	0	0	0	0	1	80	0	0	1	2. unscheduled surgery	0	0	0	0	0	0	0	0	0	0	0	0	0	0	1	0	0	81	20.0	146
62	2	0	0	0	0	0	0	0	0	0	0	0	0	0	1	0	0	0	0	0	0	0	0	1	100	0	0	0	2. unscheduled surgery	0	0	0	0	0	0	0	1	0	0	0	0	0	0	1	0	0	107	22.0	141
73	8	0	0	0	0	0	1	0	1	0	1	0	1	0	0	0	0	0	0	0	0	0	0	1	90	0	1	0	1. medical	0	0	0	0	0	0	0	0	1	1	0	1	0	0	0	1	0	142	33.0	137
65	8	0	0	0	0	0	0	0	0	0	0	0	1	0	0	0	0	0	0	1	0	0	1	0	52	0	0	1	1. medical	0	0	0	0	0	0	0	0	0	0	0	0	0	0	0	0	0	98	38.0	129
62	5	0	0	0	0	0	0	0	1	1	1	0	1	1	0	0	0	0	0	0	0	0	1	1	65	0	0	0	1. medical	0	0	1	1	0	0	0	0	0	1	1	0	0	0	0	0	0	110	25.0	130
62	2	0	0	0	0	0	0	0	0	0	0	0	1	0	0	0	0	0	0	0	0	0	0	1	82	1	0	0	1. medical	0	0	0	0	0	0	0	0	1	0	0	0	0	0	0	0	0	113	38.0	136
54	3	0	0	0	0	1	0	0	0	1	0	1	0	0	0	0	0	0	0	0	0	1	0	0	.	0	0	1	1. medical	1	0	1	0	0	1	0	1	0	0	0	1	0	0	0	0	0	109	32.0	131
64	8	1	0	0	0	0	0	0	1	1	0	0	1	0	0	0	0	0	0	0	0	0	0	0	105	0	0	0	1. medical	0	0	0	0	0	0	0	0	1	1	0	1	0	0	0	1	0	144	34.0	142
67	3	0	0	0	0	0	0	0	0	0	1	0	0	0	0	0	0	0	0	0	0	0	0	1	75	1	1	0	2. unscheduled surgery	1	0	0	0	0	1	0	0	0	0	0	0	0	0	0	0	0	106	19.0	133
70	4	0	0	0	0	0	0	0	0	0	1	0	1	0	0	0	0	0	0	0	0	0	0	1	68	0	1	0	1. medical	0	0	0	0	0	0	0	1	0	0	0	0	0	1	0	0	0	107	41.0	136
73	5	0	0	0	1	0	0	0	0	0	1	0	1	0	0	0	0	0	0	0	0	0	0	0	60	0	0	0	1. medical	0	0	0	0	0	0	1	1	0	0	0	0	0	0	0	0	0	129	12.0	138
62	4	1	0	0	0	0	0	0	0	0	0	0	0	1	0	0	0	0	0	0	0	0	0	0	70	0	0	0	1. medical	0	0	1	0	0	0	0	0	0	1	0	1	1	0	0	1	0	160	31.0	146
67	3	0	0	0	0	0	0	0	0	0	0	0	1	0	0	0	0	0	0	0	1	0	0	0	90	0	0	0	1. medical	0	0	0	0	0	0	0	0	0	0	0	0	0	1	0	0	0	83	17.0	139
77	3	0	0	0	0	0	0	0	0	0	1	0	1	1	0	0	0	0	0	0	0	1	0	1	90	0	0	0	1. medical	0	0	0	1	0	1	0	1	0	0	0	1	1	0	0	0	0	90	20.0	145
56	1	0	0	0	0	0	0	0	0	0	0	0	1	0	0	0	0	0	0	1	0	0	1	0	45	0	0	1	1. medical	0	0	0	0	0	0	0	0	0	0	0	0	0	0	0	0	0	125	24.0	138
84	5	0	0	0	0	0	0	0	0	0	0	0	1	1	0	0	0	0	0	0	1	0	0	1	.	0	0	0	1. medical	0	0	1	1	0	1	0	0	0	0	0	0	0	0	0	0	0	111	20.0	138
57	1	0	0	0	0	0	0	0	0	0	0	0	1	0	0	0	0	0	0	0	1	0	0	0	.	0	0	0	1. medical	0	0	0	0	0	0	0	0	0	0	0	0	0	0	1	0	0	88	18.0	147
56	1	0	0	0	0	0	0	0	0	0	1	0	0	1	0	0	0	0	0	0	0	0	1	0	.	0	0	0	3. scheduled surgery	0	0	0	1	0	0	0	0	0	0	0	0	0	0	1	0	0	91	21.0	141
84	5	0	1	0	0	0	0	0	0	0	0	0	0	1	0	0	0	0	0	0	0	0	1	0	76	0	1	0	1. medical	0	0	1	0	0	0	0	0	0	0	0	0	0	0	0	0	0	113	59.0	148
73	4	0	0	0	0	0	0	1	0	0	0	0	1	0	0	0	0	0	0	0	0	0	1	0	55	0	0	0	1. medical	0	0	0	0	0	1	0	0	0	0	0	0	0	1	0	1	0	145	45.0	134
61	3	0	0	0	0	0	0	0	0	0	0	0	0	1	0	0	0	0	0	0	0	0	1	0	90	0	1	0	1. medical	0	0	1	0	0	0	0	0	0	0	0	1	0	1	0	0	0	101	17.0	131
62	2	0	0	0	0	0	0	0	0	0	0	0	0	0	0	1	0	0	0	1	0	0	0	1	75	1	0	0	1. medical	0	0	0	0	0	0	0	0	0	0	0	1	0	0	0	0	0	94	31.0	140
70	5	0	1	1	0	0	0	0	0	0	0	0	1	0	0	0	0	0	0	0	0	0	0	1	85	0	0	0	1. medical	0	0	0	0	0	0	0	1	0	0	0	0	0	0	0	0	0	105	34.0	149
80	4	0	0	0	0	0	0	0	1	0	0	0	0	1	0	0	0	0	0	0	0	0	1	0	77	0	0	0	1. medical	0	0	0	1	0	0	0	0	0	1	0	0	0	1	0	0	0	131	35.0	138
80	4	0	0	0	0	0	0	0	0	0	0	0	0	1	0	0	0	0	0	0	0	0	1	0	68	0	0	0	1. medical	0	0	1	0	0	0	0	0	0	0	0	0	0	0	0	0	0	119	45.0	139
82	5	0	0	0	0	0	0	0	1	0	0	0	1	0	0	0	0	0	0	0	0	0	0	1	70	1	0	0	1. medical	0	0	0	0	0	0	0	0	1	1	0	0	0	0	0	0	1	141	28.0	143
54	3	0	0	1	0	0	0	0	0	0	1	0	0	0	0	0	0	1	0	0	0	0	0	0	.	0	0	0	2. unscheduled surgery	0	0	1	0	0	0	0	0	0	0	0	0	0	0	0	1	0	144	26.0	139
66	4	0	0	0	0	0	0	0	1	0	0	0	0	0	0	0	0	1	0	0	0	1	0	1	70	0	0	0	2. unscheduled surgery	0	0	0	0	0	0	0	1	0	1	0	0	0	0	0	1	0	149	24.0	135
58	2	0	0	0	0	0	0	1	0	0	0	0	1	0	0	0	0	0	0	0	1	0	0	1	.	0	0	0	1. medical	0	0	0	0	0	0	0	0	0	0	0	0	0	0	0	0	0	135	16.0	138
86	4	0	0	0	0	0	0	0	0	0	0	0	0	0	0	0	0	1	0	0	0	0	0	1	85	0	0	0	2. unscheduled surgery	0	0	0	0	0	0	0	0	1	0	0	1	0	0	0	0	0	103	31.0	137
40	6	0	0	0	0	0	0	0	0	0	1	0	0	1	0	0	0	0	0	0	0	0	0	1	.	0	0	1	1. medical	0	0	0	0	1	0	0	0	0	0	0	0	0	0	0	0	0	112	20.0	141
65	4	0	0	1	0	0	0	0	0	0	1	0	1	0	0	0	0	0	0	0	0	0	0	1	.	0	0	0	1. medical	0	0	0	1	1	0	0	0	0	0	0	0	0	0	0	0	0	119	33.0	141
77	5	0	0	0	0	0	0	1	1	0	0	1	1	0	0	0	0	0	0	0	0	0	0	1	110	0	0	0	1. medical	0	0	0	0	0	0	0	0	1	1	0	1	0	1	0	0	0	115	18.0	135
80	7	0	0	1	0	0	0	0	0	0	0	0	0	0	0	0	0	0	0	0	0	0	0	1	107	0	1	0	1. medical	1	0	0	1	0	1	0	0	0	0	0	0	0	0	0	0	0	76	55.0	145
72	6	0	0	0	1	0	0	1	0	0	0	0	1	0	0	0	0	0	0	0	0	0	0	1	90	0	0	0	1. medical	0	0	0	0	0	0	0	0	1	0	0	1	0	0	0	0	1	131	31.0	140
87	5	0	0	0	0	0	0	1	0	0	0	0	0	1	0	0	0	0	0	0	0	0	1	0	50	0	0	0	1. medical	0	0	1	0	0	0	0	0	0	1	0	1	1	0	0	0	0	97	25.0	140
78	5	0	0	0	0	0	0	1	1	0	0	0	1	0	0	0	0	0	0	0	0	0	0	1	65	0	0	0	1. medical	0	0	0	0	0	0	0	0	1	1	0	1	0	0	0	1	0	150	23.0	143
79	4	0	0	0	0	0	0	0	1	0	1	0	1	1	0	0	0	0	0	0	1	0	0	0	45	0	0	0	1. medical	0	0	1	0	0	0	0	0	0	1	0	0	0	1	0	0	0	140	23.0	142
71	3	0	0	0	0	0	0	0	0	0	0	0	0	0	0	0	0	0	0	0	0	0	0	1	73	0	0	0	1. medical	0	0	0	0	0	1	0	0	0	1	0	0	0	0	1	1	0	149	27.0	141
56	3	0	0	0	0	1	0	1	1	0	0	0	1	0	0	0	0	0	0	1	0	0	0	1	35	1	0	0	1. medical	0	0	0	0	0	0	0	1	0	1	0	0	0	0	0	0	0	113	32.0	131
57	1	0	0	0	0	0	0	0	0	0	0	0	0	0	0	0	0	0	0	0	0	0	0	1	72	1	0	0	1. medical	0	1	0	0	0	0	0	0	1	0	0	0	0	1	0	0	0	126	26.0	134
60	2	0	0	0	0	0	0	0	0	0	0	0	1	0	0	0	0	1	0	0	0	0	0	1	62	1	0	0	2. unscheduled surgery	0	0	0	0	0	0	0	0	1	0	0	1	0	0	0	0	0	111	12.0	146
78	4	0	0	0	0	0	0	1	0	0	0	0	0	0	0	0	0	0	0	0	0	0	1	1	80	0	0	0	1. medical	0	0	1	0	0	0	0	0	0	0	1	1	0	0	1	0	0	83	14.0	137
70	3	0	0	0	0	0	0	0	0	0	0	0	0	1	0	0	0	0	0	0	0	0	0	0	.	0	1	0	1. medical	0	0	0	0	0	0	0	0	1	0	0	0	0	1	0	0	0	123	23.0	142
27	.	0	0	0	0	0	0	0	0	0	0	0	1	0	0	0	0	0	0	0	1	0	0	0	.	0	0	0	1. medical	0	0	0	0	0	0	0	1	0	0	0	0	0	0	0	0	0	91	16.0	145
63	3	0	0	0	0	0	0	1	0	0	0	0	0	0	1	0	0	0	0	0	0	0	0	1	60	1	0	0	1. medical	0	0	0	0	0	0	0	0	1	0	0	0	0	0	0	0	1	93	25.0	145
73	3	0	0	0	0	0	0	0	0	0	0	0	1	0	0	1	0	0	0	0	0	0	0	0	60	0	0	0	1. medical	0	0	0	0	0	0	0	0	1	1	0	1	0	0	1	0	0	66	20.0	138
83	4	0	0	0	0	0	0	0	0	0	0	0	1	0	0	0	0	0	0	0	0	0	0	1	65	0	0	0	1. medical	0	0	0	0	1	0	0	0	0	0	0	0	0	0	0	0	0	110	45.0	130
59	3	0	0	0	1	0	0	0	0	0	0	0	1	0	0	0	0	0	0	0	0	0	0	1	75	0	0	1	1. medical	0	0	0	0	0	0	0	1	0	0	0	1	0	0	0	0	0	130	51.0	136
64	5	0	0	0	0	0	1	0	0	0	1	0	1	0	0	0	0	0	0	0	0	0	0	1	55	1	0	0	1. medical	0	0	0	0	0	0	0	0	0	0	1	0	0	0	0	0	0	131	53.0	147
67	3	0	0	0	0	0	0	0	0	0	0	0	1	0	0	0	0	0	0	0	0	0	0	1	65	1	0	0	1. medical	0	0	0	0	0	0	0	0	1	1	0	0	0	0	0	0	0	70	20.0	137
21	.	0	0	0	0	0	0	0	0	0	0	0	0	0	0	1	0	0	0	0	0	0	0	1	82	0	0	0	1. medical	0	0	0	0	0	0	0	1	0	0	0	0	0	1	0	0	0	107	28.0	136
70	3	0	0	0	0	0	0	0	1	0	0	0	1	0	0	0	0	0	0	1	1	0	0	0	47	0	0	0	1. medical	0	0	0	0	0	0	0	0	0	0	0	1	0	0	0	0	0	112	32.0	138
50	0	0	0	0	0	0	0	0	0	0	0	0	0	0	0	1	0	0	0	1	0	0	0	1	63	0	0	0	1. medical	0	0	0	0	0	0	0	0	0	0	0	0	0	0	0	0	0	127	38.0	136
57	3	0	0	0	1	0	0	0	0	0	1	0	0	0	0	0	0	0	0	0	0	0	0	0	.	0	0	0	1. medical	0	0	0	0	0	0	0	0	1	0	0	1	1	0	1	0	0	135	30.0	149
75	3	0	0	0	0	0	0	0	0	0	0	0	0	0	0	0	0	0	0	0	0	0	0	0	.	0	0	0	1. medical	1	0	0	0	0	0	0	0	1	0	0	0	0	0	0	0	1	60	18.0	138
30	.	0	0	0	1	0	1	0	0	0	1	0	1	0	0	0	0	0	0	0	0	0	0	0	50	0	0	0	1. medical	0	0	0	0	0	0	0	0	1	0	0	0	0	1	0	0	0	140	40.0	145
75	4	0	0	0	0	0	0	0	0	0	0	0	1	0	0	0	0	0	0	0	0	0	1	1	119	0	1	0	1. medical	0	0	0	0	0	1	0	0	0	0	0	1	0	1	0	0	0	101	26.0	140
24	.	0	1	0	0	0	0	0	0	0	0	0	0	0	0	0	0	0	0	0	0	0	0	1	.	0	0	0	1. medical	0	1	0	0	0	0	0	0	0	0	0	0	0	0	0	0	0	97	36.0	128
56	3	0	0	0	1	0	0	0	0	0	1	0	0	0	0	0	0	0	0	0	0	0	0	1	80	1	0	0	1. medical	0	0	0	0	0	0	0	0	1	0	0	0	0	0	0	0	0	122	29.0	139
53	1	0	1	0	0	0	0	0	0	0	0	0	0	0	0	0	0	0	0	0	0	0	1	0	58	0	0	0	1. medical	0	1	0	0	0	1	0	0	0	1	0	0	0	1	0	0	1	160	30.0	145
24	.	0	0	0	0	0	0	1	0	0	0	0	1	0	0	0	0	0	0	0	0	0	0	1	.	0	0	0	1. medical	0	0	0	0	0	0	0	0	1	0	0	0	0	0	0	0	0	138	33.0	136
70	3	0	0	0	0	0	0	1	0	0	0	0	1	0	0	0	0	0	0	0	0	0	0	0	.	0	0	0	1. medical	0	0	0	0	0	0	0	0	1	0	0	0	0	0	0	0	0	126	36.0	142
65	2	0	0	0	0	0	0	0	0	0	0	0	0	0	0	0	0	1	0	0	0	0	0	0	75	0	0	0	2. unscheduled surgery	0	0	0	0	0	0	0	0	1	1	0	0	0	0	1	0	0	136	45.0	146
63	3	0	0	0	0	0	0	0	0	0	0	0	0	0	0	1	0	0	0	0	0	0	0	0	72	0	0	0	1. medical	0	0	0	0	0	0	0	0	1	0	0	1	0	0	0	0	0	90	20.0	137
71	4	0	0	0	0	0	0	0	1	0	0	0	0	0	1	0	0	0	0	0	0	0	0	1	110	0	0	0	1. medical	0	0	0	0	0	0	0	0	1	1	0	0	0	0	0	0	0	95	21.0	140
70	4	0	1	0	1	0	0	0	0	0	1	0	1	0	0	0	0	0	0	0	0	0	0	1	84	0	0	0	1. medical	0	0	0	0	0	0	0	0	1	0	0	0	0	0	0	0	0	70	25.0	143
23	.	0	0	0	0	0	0	0	0	0	0	0	1	0	0	0	0	0	0	1	0	0	0	0	60	0	0	0	1. medical	0	0	0	0	0	0	0	0	0	0	0	0	0	0	0	0	0	110	20.0	144
36	.	0	0	0	0	0	0	0	0	0	1	0	0	0	0	1	0	0	0	0	0	0	0	0	65	0	0	0	1. medical	0	0	0	0	0	0	0	0	1	0	0	0	0	0	0	0	0	90	32.0	132
63	2	0	0	0	0	0	0	0	0	0	0	0	0	0	0	0	0	1	0	0	0	0	1	1	100	0	0	0	1. medical	0	0	1	0	1	0	0	1	0	0	0	0	0	0	0	0	0	82	23.0	131
80	3	0	0	0	0	0	0	0	0	0	1	0	0	0	0	0	0	0	0	0	0	0	0	1	70	0	0	0	1. medical	0	0	0	0	0	0	0	0	0	0	0	0	0	0	0	0	0	134	29.0	140
59	1	0	0	0	0	0	0	0	0	0	0	0	0	0	0	1	0	0	0	0	0	0	0	1	65	0	0	0	1. medical	0	1	0	0	0	0	0	0	0	0	0	1	0	0	0	0	0	102	.	139
[truncated: 4,047 more rows]
[truncated: 13 more columns]
